# Supplementary material for: miR-1258 Attenuates Tumorigenesis Through Targeting E2F1 to Inhibit PCNA and MMP2 Transcription in Glioblastoma
Source: Front Oncol. 2021 May 17;11:671144. doi: 10.3389/fonc.2021.671144 (PMC8166228; doi:10.3389/fonc.2021.671144)
Supplement: Supplementary file 7 [file Table_4.xlsx]

## Sheet: Sheet1
database						intersection
miRanda	miRDB	miRamp	RNA22	TargetScan		FASLG
AARS	DNER	NFAT5	A1BG	LRRC3DN		ATF3
ACLY	LARP4B	NUDT4	A1CF	FTL		BMPR2
ADH1B	SGMS1	SNX33	A2ML1	RP11-160N1.10		DAG1
ADK	GNG2	KIAA1244	A4GALT	AC005008.2		E2F1
ADPRH	ASH1L	EREG	AADACL3	FAM206A		ESRRG
AP1G1	DLG5	PGPEP1	AADACL4	AL136115.1		HOXD10
ALDH1A1	ZNF100	ZC3H12B	AADAT	TMBIM1		IL13RA1
XIAP	EBF2	PTAFR	AAED1	KRTAP1-1		MAP3K5
APLP2	UBE2H	EIF4EBP2	AAK1	YAE1D1		DLG5
FASLG	CSTF3	C3orf70	AAMDC	KLRG1		BET1
AQP4	MBP	TRAM2	AANAT	MTRNR2L3		BACE1
ARF3	BMPR2	CBX6	AAR2	FLJ30594		CLIC4
ARHGAP5	RNF103	TTBK2	AARD	UBE2H		CSDC2
ARL3	FAM104B	PAX6	AARS	ZNF726		ASAP1
ATF3	ASPH	NPR3	AARS2	AC107021.1		GNG2
ATP2B3	SPEN	NCR3LG1	AARSD1	CST7		HERPUD2
BCL2	PTBP3	MDM4	AATK	THEMIS		GTDC1
BMPR2	NHLRC3	BAHCC1	ABAT	CKS1B		COG8
BNIP3L	C12orf76	CALN1	ABCA1	SGMS1		DNER
CACNA1E	PRPF4B	BNIP2	ABCA10	RAET1L		FAM84A
CALB1	SERPINB7	TMEM87B	ABCA12	SMIM17		GAPT
CALM1	RNF17	GPR107	ABCA2	TMEM170B
CAPZA1	TMEM68	PTPRB	ABCA3	HDDC3
RUNX2	ANXA3	EFNB1	ABCA4	TMEM68
CCNT2	HERPUD2	ATXN1L	ABCA6	CSDC2
CD1D	ZNF547	RAB6B	ABCA7	KRTAP5-7
MS4A1	BBS7	AFF2	ABCA9	ARMS2
MS4A3	PRLR	PTPN11	ABCB1	PRLR
CD34	C9orf47	PRICKLE2	ABCB11	GAPT
CDK6	ATG12	FAIM2	ABCB4	GUCY1B3
CEACAM5	SERPINB8	AHR	ABCB5	RANGRF
CFL1	FASLG	SDK2	ABCB8	KRTAP5-4
CHGA	AQP1	NAA25	ABCB9	ELF5
CHKB	EXD1	IL6ST	ABCC1	DKFZP434O1614
CKS1B	PCNP	MRAS	ABCC10	C9orf47
CLCN5	MTMR1	CHD9	ABCC11	TREML1
CLTC	ZBTB44	ADPRH	ABCC12	LDHAL6A
CNTN1	HOXD10	ZNF713	ABCC2	BNIP3L
COL4A4	PHF20L1	DOK6	ABCC3	PDYN
CRK	TGFBR1	MDFI	ABCC4	ANXA3
CRX	RYBP	ZBTB44	ABCC5	FAR2
CSF1R	AZIN1	FYCO1	ABCC6	RP11-343C2.12
CSH1	MEIOC	FAM167A	ABCC8	GALNT8
CSH2	CKS1B	GPI	ABCC9	DCAF8L1
VCAN	KLHL32	ZC3H6	ABCD1	PLAC1L
CSTF3	ITPKB	DNAJC16	ABCD3	TFRC
CYP11B2	RNF144A	SBK1	ABCF2	CHCHD1
DAG1	EMX2	TMOD2	ABCF3	SCFD1
DCX	CLIC4	CAMK1D	ABCG1	ZG16
DLAT	MS4A1	CARM1	ABCG4	GCM2
DSC2	SLC30A7	DICER1	ABCG5	ENPP4
DYRK1A	PMP22	AC016757.1	ABCG8	KCNJ6
E2F1	WWTR1	CCNT2	ABHD10	CLEC4G
EDA	HOOK3	STOX2	ABHD11	EMX2
EIF4E	PCSK1	TAF8	ABHD12	ATG12
ELAVL2	PAK5	ZBTB10	ABHD13	SERPINB7
ELF5	IGFBPL1	NTSR1	ABHD14A	PDF
EPB41L1	ZIC4	SARM1	ABHD14B	SPTSSB
EPHA8	NCAPG	AL357673.1	ABHD15	PMP22
STX2	GALNT8	TRIM39	ABHD16B	CAPS
EPS15	MBTD1	RP11-422N16.3	ABHD17B	GNG2
ESRRG	GDPD4	LRRC55	ABHD2	KCNK17
EXTL3	BNIP3L	AL138968.1	ABHD3	AK4
FGF11	GDPD1	KIAA1024	ABHD4	RBPJ
FGF12	MYH9	SPECC1L	ABHD6	LRRC3
FKBP5	TCF7L2	PRKACB	ABI2	AC012360.2
AFF2	PLLP	RINL	ABI3BP	CLIC4
GBP3	THEMIS	LEPROT	ABL1	C7orf76
GDI1	PDF	DIS3	ABL2	FAM84A
GFRA1	ZNF619	NRSN2	ABLIM1	TCF7L2
GFRA2	MAPRE3	C5AR1	ABLIM2	RP11-147C23.1
GH1	DCAF8L1	TGFBR1	ABLIM3	SNTB2
GH2	FTL	TMED8	ABR	GDPD1
GJB1	CDH9	GPR55	ABTB1	RGL2
GLRA2	POLH	TNPO1	ABTB2	HERPUD2
GMFB	PRDM2	CAPN6	AC004381.6	KIAA1143
GNAI2	COG8	ATAD1	AC087762.1	PLCD4
GRB2	CNNM3	CHRM3	AC092881.1	CCBL2
GRIA4	MME	ZNF770	AC108938.5	PWP1
NR3C1	NUFIP1	POLR2F	ACAA2	RYBP
GRM2	NWD2	MBLAC1	ACACA	PCNP
GYPE	OBSL1	SETD8	ACACB	LRGUK
H3F3B	GAPT	CCNE2	ACAD11	SH3BGRL3
HK1	IST1	SIM2	ACAD9	HOXD10
HLA-DPB1	ZNF780A	RRAGD	ACADL	KCNIP4
HOXB3	CSDC2	YARS	ACADM	ZBTB26
HOXD10	RGL2	SMU1	ACADSB	ZNF345
HOXD11	AP1G1	C16orf72	ACAN	MAPRE3
HTR2C	RIOX2	MPZL1	ACAP1	FASLG
HTR5A	NAALADL2	PSMF1	ACAP2	TPM3
IDH3A	AIG1	DACT3	ACAP3	PP13004
IGF1	HAPLN1	C5orf62	ACAT1	ZNF100
IGF2	DPYD	ZFHX4	ACAT2	DLX4
IL10	ERCC4	ATG14	ACBD4	KIF3A
IL13RA1	TPM1	CNTN2	ACCS	GDPD4
IL15RA	TAB1	TOLLIP	ACD	GEMIN2
FOXK2	HDDC3	SFN	ACE	FREM3
IRF2	ALDH3B1	SOX11	ACE2	SYT10
ITGA3	SCLT1	C3orf72	ACER2	CPM
JARID2	FAM206A	GPAM	ACER3	TDRD10
KCNK2	PLCD4	AL355390.1	ACIN1	GTDC1
KIF11	NUP50	REXO1L1	ACKR1	PVRL4
KRAS	MAPK14	IL22RA1	ACKR2	C2orf66
LAMP2	EFEMP1	SREK1IP1	ACO1	TDG
LMNA	TMBIM1	ATG16L1	ACOT1	THEMIS2
LMX1A	KRTAP1-1	BMP7	ACOT11	SLC6A15
LTBP2	KIAA1143	GPR114	ACOT12	HEATR2
CAPRIN1	DIP2A	HCFC1	ACOT13	RGSL1
MAB21L1	IL13RA1	TMEM222	ACOT4	AC138655.1
MDS1	BID	WBSCR17	ACOT6	SH2D7
ME1	ZNF554	GGA2	ACOT7	FZD10
MEF2C	LDHAL6A	AL353791.1	ACOT8	ZNF655
MAP3K5	CKB	LIPH	ACOT9	TMEM213
MEST	ERG	SLC7A14	ACOX1	LARP4B
MFNG	KANSL1L	FCRL5	ACOX2	GNG12
MITF	WNK3	ELOVL6	ACOX3	ERCC4
MKLN1	BCAS1	CD274	ACOXL	ANP32E
MLL	OLFM3	PGAP1	ACP2	METTL21B
AFF1	ESRRG	NOTCH2	ACP5	SRSF1
MMP16	SELENOS	RNF157	ACP6	MAMDC2
MPP3	NR4A2	ICK	ACPP	BEND6
MPZ	NDUFS1	CD83	ACPT	PRR15L
MYH9	NSL1	THRB	ACR	EBLN2
MYO6	GLYATL3	GXYLT1	ACRBP	CLEC1B
MYO9A	BET1	IPO13	ACRC	PTGER3
NCBP1	PYGO2	ZMAT4	ACSBG1	UBAP1L
NF1	LRGUK	C5orf30	ACSF2	EXD1
NFIB	RELCH	CANT1	ACSF3	SLX4IP
NFKBIB	C2orf66	PTPDC1	ACSL1	KRTAP19-5
NHLH1	SYT1	NF1	ACSL3	ALDH3B1
NID1	ARHGAP44	TNFRSF13B	ACSL6	SLC18A1
CNOT4	ATP7A	STK35	ACSM2B	SLC22A8
NOTCH2	ANP32E	PBX2	ACSS2	ZCCHC17
NOVA1	SLC36A4	TAF7L	ACSS3	PDX1
NPAT	ASAP1	ARL2BP	ACTA2	DSG4
NTRK2	ARMS2	AP003774.4	ACTB	VPS45
NR4A2	SLC6A15	LMX1A	ACTC1	AC105020.1
OAS3	USP10	DTHD1	ACTG1	RNF17
TBC1D25	GRIA4	AFMID	ACTG2	RANBP3L
OPRK1	LPAR4	GLI3	ACTL10	COG8
ORC5L	SCFD1	CDC42EP3	ACTL6B	CTSB
OSBP	ZNF587	LYVE1	ACTL7A	PIWIL3
P2RY6	TGFBRAP1	PADI3	ACTL8	SMIM14
PAK1	GALNT13	PRICKLE4	ACTL9	C17orf104
PAPPA	ZNF148	HMGCS2	ACTN1	VPS26B
PARK2	PWP1	CCR1	ACTN3	CHAC2
PCSK2	ADAMTS6	FAM22D	ACTN4	DPYD
PEX12	AOC3	AL391421.1	ACTR1A	PTPN3
PHKA1	ATP6V1FNB	RPL13	ACTR2	CTD-2207O23.12
PI3	SRSF1	SLC22A13	ACTR5	HIST1H2AB
SERPINB8	ZMYND11	AC127496.1	ACTR6	ARHGAP11B
PIGC	TRIM13	FCHSD2	ACTRT1	ZNF599
PIK3R1	SCRN1	MEGF9	ACTRT2	PGBD4
PPP1R8	TBL1XR1	DLG3	ACTRT3	E2F1
PPP2R1B	IGF2BP3	CACUL1	ACVR1B	KCTD8
PPP2R5E	CUL2	MAPK9	ACVR1C	ESRRG
PSMD5	IL5RA	ZKSCAN2	ACVR2B	CDAN1
PSMD10	PHLPP1	USB1	ACVRL1	ATXN7L3B
PTGER3	ALG1	RB1	ACY1	HAUS1
PTPN3	CFAP44	MANEA	ACY3	EXOSC2
RGL2	LAMB4	GYPE	ACYP2	SYT1
RAD51L1	AK4	ZNF333	ADAD2	AMOTL1
RALA	RPN2	G3BP1	ADAL	TMED5
RAP2B	ZNF345	SNX16	ADAM10	ATP1B4
RFC1	TCF12	KIR3DL2	ADAM11	ALKBH4
RFX4	SRGAP3	SDR42E1	ADAM12	RPN2
RPN2	NF1	ZNF705D	ADAM15	PYGO2
SALL2	AHI1	VASH2	ADAM17	ATP1B3
SCN2B	KSR2	NBPF9	ADAM18	GMFB
SEC14L1	MRPL43	HLA-DRB5	ADAM19	RCAN3
SEMG1	MAP3K5	ADAM17	ADAM22	LAMB4
SFRS1	NKTR	LUZP1	ADAM23	C10orf25
SKI	NCOR1	MYO1E	ADAM29	DAG1
SLC2A1	CAPRIN1	ANKRD16	ADAM32	FAM222A
SLC5A3	CBR4	MCMDC2	ADAM33	DACT3
SLC6A1	CHAC2	PIK3C3	ADAM8	GNA13
SLC16A2	CASD1	TPK1	ADAM9	VGLL3
SLC18A1	GABRA4	CCDC48	ADAMTS1	RSPH3
SUMO2	PRKG2	RPA1	ADAMTS10	RORB
SOX11	ZNF195	NBPF15	ADAMTS12	LYRM2
SOX12	DNAJC21	MFAP3L	ADAMTS13	FGF2
SRI	MPP3	CYP46A1	ADAMTS14	NHLRC3
SSTR2	FOXO3	CTB-186H2.3	ADAMTS15	SRSF10
STAT3	MCM4	ZNF436	ADAMTS19	SLC2A2
STC1	NPHP3	PFKFB2	ADAMTS2	EPB42
STIM1	ARL17A	GTF2I	ADAMTS3	C10orf111
VAMP1	OSBPL8	PHLDA1	ADAMTS4	EVI5
VAMP2	TMEM237	RGPD5	ADAMTS5	GLIPR1
SYT1	RASSF5	ANKHD1	ADAMTS6	GPR75
TAF4	ZMYM1	GLO1	ADAMTS7	TMCC1
TAP2	CASC1	MLF2	ADAMTS8	PAK7
PPP1R11	ZBTB26	AQP5	ADAMTS9	UBAP1
TDG	KIF21A	LAMTOR3	ADAMTSL1	HDAC11
TDGF1	JPT2	YKT6	ADAMTSL2	NAT9
TFAP2B	MAFG	MTRNR2L1	ADAMTSL3	DDX18
TFRC	SMIM17	KIF11	ADAMTSL4	CDC23
LEFTY2	ZNF502	SMG6	ADAMTSL5	USP10
TGFBR1	ADCY7	ATP5B	ADAP1	TECRL
THRB	IVNS1ABP	NBPF12	ADAP2	ZBTB37
TPM3	RUNX1	NDN	ADAR	SND1
TPR	RBPJ	SP4	ADARB1	DNAJC5B
TSC1	SRGAP1	NALCN	ADARB2	FOXO3
TTN	PDYN	PRKD3	ADAT2	FAM111A
UBA1	SLC2A2	NEDD4L	ADCK3	EFEMP1
UBE2H	ZNF551	RNF169	ADCK4	EIF4E
USH2A	SPSB3	TPD52L3	ADCK5	WDFY1
VEGFA	PPARGC1A	RP11-159G9.5	ADCY1	FKBP5
WNT7B	EFCAB14	JARID2	ADCY10	CCDC121
XDH	TDG	ARPP19	ADCY2	STARD7
YES1	CD48	ZNF415	ADCY3	NAALADL2
PRDM2	USP38	PHLPP1	ADCY4	AREL1
FZD5	ZIC5	SWAP70	ADCY5	CKB
BAT5	KLRG1	CYP51A1	ADCY6	ZIC5
ZNF212	TMEM170B	TLR8	ADCY7	ETV6
MLF2	MSH3	ATP8A2	ADCY8	NCR3LG1
ST8SIA2	ZFHX4	C17orf51	ADCY9	XPNPEP2
NRIP1	ANO5	FAM105B	ADCYAP1	ZNF835
PNPLA4	GTDC1	ZNF91	ADCYAP1R1	PARD3B
USP9X	EMSY	ROBO1	ADD1	NABP1
USP9Y	PPP1R12B	ZNF746	ADD2	BACE1
API5	PLXDC2	BTC	ADD3	PEX5L
PLA2G4C	APBB2	SNX12	ADGB	FXYD4
EIF4EBP3	NSUN5	FAM53B	ADH1B	AL353791.1
PEA15	RBM17	TCEA1	ADH4	PSMC2
CRADD	ZXDB	ZNF419	ADH6	OCLM
SNAP23	VAMP1	GSC	ADHFE1	DIP2A
DLK1	ZNF571	LIX1L	ADI1	HAPLN1
NRP2	TASOR	NFX1	ADIPOQ	PPP3R2
NRP1	CPNE5	RERG	ADIPOR1	ATF3
CDC16	TBC1D24	GPNMB	ADIRF	SEC23B
EIF2B5	C6orf132	MTUS1	ADM2	PIGC
HERC3	FAM84A	MCL1	ADM5	ADPRHL1
SKAP2	RSU1	KHSRP	ADNP	CDK2AP1
BTRC	DAG1	DESI1	ADNP2	TTPA
SYT7	APH1B	AC022498.1	ADORA1	AC022498.1
USP10	MFSD6	PLA2G2A	ADORA2A	AKR7L
MTMR4	ZBTB20	KCNK2	ADORA2B	WIPF2
INA	SGSM2	PTPLB	ADORA3	NRIP1
CCNE2	EPS15	OCLM	ADPRH	TFPI
RABEP1	DNAJB14	TBL1X	ADPRHL1	TADA2A
REPS2	AMOTL1	SPRED1	ADPRM	MTDH
DLGAP2	HS3ST3B1	GCNT4	ADRA1A	KIAA0087
DLG5	HNRNPDL	DMRTC2	ADRA1B	NUP210L
MED14	VPS26B	NPY1R	ADRA1D	TPPP
KIF3B	KIF3A	OR5AN1	ADRA2B	PRKCA
SLC22A8	ALKBH4	FAM46C	ADRB2	TMPRSS4
ONECUT2	CARNMT1	WI2-3658N16.1	ADRB3	ZMYND11
ADAMTS4	KCNH1	PEX7	ADRBK1	IPPK
MAD2L1BP	ZNF655	TBC1D14	ADRBK2	PSD3
HS2ST1	CYP20A1	EIF3A	ADRM1	MT-ND4L
IQCB1	BACE1	TCF12	ADSL	CSTF2
ULK2	DNAJC5B	RNF11	ADSSL1	ZNF502
KIAA0256	CCDC25	PSME4	ADTRP	MRS2
KIAA0408	ZNF585B	HECW1	AEBP1	AQP5
DOCK4	IFNAR1	CYLD	AES	IL10
PHF16	FAR2	KCMF1	AFAP1	MDM1
RIMS3	GPT2	CTSS	AFF1	TBX10
SCRN1	ANKRD13C	PLD1	AFF2	ISPD
IHPK1	ATF7	RANBP17	AFF3	MAP3K5
GIT2	TMED7	SGSM2	AFF4	ITPKB
TSC22D2	EBLN2	GPR17	AFM	SPEN
KIAA0649	OOSP2	C1orf173	AFP	CSAD
FCHSD2	SLC28A1	TP63	AFTPH	MAFG
TLK1	ZNF212	SENP8	AGAP1	VAMP1
SV2A	TSPAN2	ZNF189	AGAP10	DBX2
SRGAP3	TPPP	TGM3	AGAP2	ULBP2
PAN2	PPP2R5E	DDX55	AGAP3	RAD54B
TNFSF15	EFEMP2	GALC	AGAP4	RPTN
ROD1	ZHX2	MYO1B	AGAP6	CCDC8
AKT3	ZNF333	TEK	AGBL1	CSRNP3
HMG2L1	AREL1	TMCC1	AGBL2	CSNK1G1
ARPC1B	RIMS3	ZNF502	AGBL4	ROGDI
TSPAN2	GDA	GPM6B	AGBL5	EPHB1
ACTR1A	ATF3	TK2	AGER	DCAF6
RBM12	NECTIN4	POLR3G	AGFG1	GLYATL1
INADL	GNA13	ELOVL7	AGGF1	MTMR1
EIF1	SLC18A1	RAB38	AGL	GFRA2
SPRY3	BPHL	TRHDE	AGMAT	TAB1
UBE4B	VAMP4	EPPK1	AGMO	NOS2
BET1	ATL3	POT1	AGO1	GYG2
CACNG3	CEP97	LDB2	AGO2	EBF2
BPNT1	KDM7A	RBM33	AGO3	RPL24
SEC23B	RAB3GAP2	C14orf129	AGPAT1	MBTD1
IPO8	PSD3	NOXRED1	AGPAT3	CASP14
CUGBP2	ARMC8	EPS8	AGPAT4	ANKRD34B
STAG2	KYAT3	WFDC5	AGPAT9	SHOX
MAP3K2	TC2N	C19orf44	AGPS	RAB3C
JARID1B	E2F1	PSENEN	AGRN	MFSD6
ZMYND11	DOCK4	SMEK1	AGT	MCFD2
FUSIP1	ATP13A3	SALL2	AGTPBP1	FGA
ARPP-19	MYT1	SUDS3	AGTR1	SPSB3
FRS2	POGK	HOXA2	AGXT	AC074389.6
HPSE	GYG2	CD2AP	AGXT2	EPS15
FAM12A	QRICH1	ZNF214	AHCTF1	ELOVL7
PPARGC1A	SLX4IP	VPS45	AHCY	TBC1D14
LYVE1	DCBLD1	SPATA18	AHDC1	ADCY7
MSL3	NRK	SLC45A2	AHNAK2	EFCAB14
LMAN2	CLEC4G	GOLGA6A	AHR	ENTPD5
B3GNT1	RANGRF	ENTPD5	AHRR	EIF4EBP3
CIT	ZNF835	VPS13D	AHSG	SNAPC3
PTPRT	GEMIN2	TSC1	AICDA	TP63
BVES	KLHL11	FAM199X	AIDA	GDA
ADAMTS6	HAUS2	ANKRD46	AIF1	TMEM178B
FZD10	TFRC	SNTB2	AIF1L	GFOD2
AKAP2	TPM3	RPRD1A	AIFM3	HAUS2
GALNT6	JUN	ERV3-1	AIG1	MS4A3
CHP	SLC22A8	ATP11C	AIM1	OLFM3
ATXN2L	LATS2	ANKRD34C	AIM1L	WARS2
VPS45	VPS36	SHISA3	AIP	PBRM1
DNAJC8		SERPINB8	AIPL1	CHP2
ZNF652		TMEM9	AIRE	ARHGEF10
ADNP2		SLITRK6	AJAP1	BET1
ICK		BTRC	AJUBA	NHLRC2
KIAA0831		THEMIS2	AK1	CLSTN2
ABLIM3		CASKIN2	AK2	FOXJ3
FOXJ3		SLC5A3	AK3	VWC2
KIAA0907		KHNYN	AK4	LCLAT1
BAHD1		NCKAP1	AK5	ITM2A
CD93		ZZEF1	AK6	MLF2
DKK1		C1orf53	AK7	CPSF7
WDFY3		NMUR2	AK8	UBR1
SPEN		SLC30A1	AK9	AC004899.1
ZNF609		SERPINB7	AKAP1	MME
TNRC6B		BACE1	AKAP11	GTF3C3
MAP3K7IP2		PLAGL1	AKAP12	LEPROT
CLASP2		GUCY1B3	AKAP13	KCND3
POGZ		COG8	AKAP17A	DLG5
GPATCH8		C3orf62	AKAP2	SLC6A16
SEPT6		IQCB1	AKAP3	RHOV
LARP5		RNF40	AKAP4	KRT77
ARHGEF9		GTDC1	AKAP5	NMUR2
PLCB1		CCL21	AKAP6	HNRNPDL
ANKRD12		C14orf119	AKAP8	PSMD10
RP1-21O18.1		CLUAP1	AKAP9	MT-ATP6
SCFD1		TXNDC17	AKIP1	ACVR1C
WWC1		DNAJC21	AKIRIN1	TFCP2L1
BICD2		EXD1	AKNA	TRPV1
ATMIN		FAM111A	AKNAD1	AC140061.12
TRIM2		SEMG1	AKR1A1	SHPK
KIAA0467		DOCK3	AKR1B10	WFDC5
WDR7		APOLD1	AKR1C1	PDP2
ANGEL1		RYBP	AKR1C2	ANKDD1A
PSD3		KIAA0528	AKR1D1	SGSM2
SRGAP2		PPM1K	AKR1E2	GREM1
SLC7A8		XPR1	AKR7A3	SEPSECS
RYBP		CEP63	AKR7L	IFNAR1
LEPROTL1		FAM102B	AKT1	ZFP36L1
KIAA0240		SYT11	AKT1S1	PARP3
R3HDM1		C9orf41	AKT2	TMEM184C
CLEC5A		HDDC3	AKT3	ISCA1
BACE1		ATRNL1	AL049794.1	SEMA3A
SLC7A11		XPNPEP2	AL356289.1	ZSCAN1
STX12		DPYD	AL513523.2	BPHL
RAB38		SLC25A25	ALAD	SLC4A10
PRKD3		SRGAP3	ALAS1	CNR2
C15orf2		ALAD	ALAS2	CDC16
FLRT3		EXOC4	ALDH16A1	CTDSP1
FJX1		TTPA	ALDH1A1	ASAP1
UNC84B		HERPUD2	ALDH1B1	SFT2D3
LMOD1		IL10	ALDH1L2	MS4A6A
ARMC8		OLFM3	ALDH2	ZNF619
WDSOF1		ZNF268	ALDH3A2	RRAGC
CLIC4		GATC	ALDH3B1	AP1G1
CHMP2B		DSEL	ALDH3B2	RAB38
CNTNAP2		DEPDC1	ALDH4A1	ZNF226
EHF		YAE1D1	ALDH5A1	PPP2R5E
OR2H1		KLHL32	ALDH6A1	GPR26
SND1		ZNF681	ALDH7A1	OTC
LAMP3		NPPC	ALDH8A1	TMEM161B
FAM155B		AMOTL1	ALDH9A1	CYP2U1
PDE7B		CHAC2	ALDOA	KANSL1L
CSDC2		ADPRHL1	ALDOB	JUN
TNRC6A		GEMIN2	ALDOC	SEC14L1
GIT1		CLEC4G	ALG1	DNAJB14
C16orf72		OSBPL8	ALG10	TDGF1
ZBTB44		RAB3C	ALG10B	IL15RA
ICOS		FAM84A	ALG12	ZMYM1
TRHDE		PRLR	ALG13	CHMP2B
LASS2		PITPNM3	ALG14	FAM13A
PSAT1		ZBTB43	ALG2	TESPA1
LMCD1		CA12	ALG3	OMP
TNPO2		SOX6	ALG8	RNF138
EMR2		DLGAP2	ALG9	UBE2G1
ASAP1		HS3ST1	ALK	SPAG6
HDGFRP3		RAPH1	ALKBH1	RNF144A
TMED7		KPNA6	ALKBH3	ZRSR1
VPS36		MLEC	ALKBH4	HOXB1
PLEKHA9		PTCH1	ALKBH7	PPARGC1A
MRPL4		C11orf87	ALMS1	ZNF829
METTL9		TMEM127	ALOX12	AKAP3
ZDHHC9		JHDM1D	ALOX12B	C9orf41
C3orf18		SIK3	ALOX15	TRMT10B
CPA4		HHIPL1	ALOX15B	PADI3
CLDN18		CENPP	ALOX5	ZNF195
UBAP1		AGPAT4	ALOXE3	CD274
WAC		HIVEP3	ALPI	ZDHHC20
PRR16		NANOS1	ALPK1	TMEM237
UBR5		TRIP11	ALPK2	CT62
AIG1		CNIH4	ALPK3	PRICKLE4
AZIN1		RPS23	ALPL	RMI2
TAF9B		RAB35	ALPP	ATP13A3
OTUD6B		LYSMD4	ALS2CL	ZNF451
TPPP3		GRAP	ALX3	SPRTN
FBXO40		URB1	ALX4	ARF6
CMPK1		RP11-111M22.2	AMACR	IKZF3
BCL11A		WNK1	AMBN	STARD4
SLCO1C1		C10orf91	AMBRA1	CPNE5
CSNK1G1		BBS5	AMDHD2	GJB4
CPSF2		IGDCC3	AMELX	VKORC1L1
BRWD1		LIN54	AMER1	SLC25A25
GNG2		BEND4	AMER3	SULT1B1
RIN2		SBNO1	AMFR	RSBN1
TAF7L		GATAD2B	AMH	LCOR
XRN1		CORO2A	AMHR2	MRPL50
INO80		ZNRF1	AMICA1	RLIM
RSBN1		PPP1R3E	AMIGO1	SCN2B
IL17RD		ZMAT3	AMIGO2	FMO2
TET2		SLFN13	AMMECR1	OR2H1
FAM46C		ZDHHC14	AMN	TM2D2
FNBP1L		FAM216B	AMN1	PRNT
CTF8		EIF2C4	AMOT	CNTNAP3
SOBP		FRS2	AMOTL1	C3orf27
CXorf57		KRBA1	AMOTL2	CXorf23
SLC6A15		HSPB6	AMPD2	ANO5
CEP55		MKLN1	AMPD3	SRGAP1
UBE2W		EXOC2	AMPH	C11orf82
RBM41		SMPD3	AMT	STK32A
SYNJ2BP		RP11-366L20.2	AMTN	ASCL1
ETNK1		SSTR3	AMY2B	PIK3IP1
SOX6		FOXI2	AMZ1	CTAGE1
FAM46A		OAS3	AMZ2	EML1
KIF21A		C19orf60	ANAPC1	TMEM223
TBC1D22B		CACNG4	ANAPC10	DOK6
HIF1AN		RHBG	ANAPC11	ZNF571
CCDC88A		CACNG1	ANAPC15	COL6A1
ODZ3		CPEB4	ANAPC16	KIAA0040
C17orf63		PAQR8	ANAPC2	MPDZ
C3orf10		TIPIN	ANGEL1	DRAXIN
ASH1L		SLC6A11	ANGEL2	PSCA
GOLGA6B		VAMP4	ANGPT2	ARHGEF39
KLHL9		XYLB	ANGPT4	PRDM6
GNG12		CES3	ANGPTL2	TSPYL4
TXNDC13		GDF11	ANGPTL4	EDNRA
IRGC		TNS4	ANK1	GPR17
EIF5A2		YEATS2	ANK2	FSBP
TRIM39		BEST1	ANK3	SLC16A13
SAR1A		RABL3	ANKAR	TBC1D24
MDM1		AC005481.5	ANKDD1A	HELLS
SMARCAD1		NME6	ANKEF1	CD79A
NMUR2		TMEM246	ANKFY1	LAPTM4B
FEM1C		SLC48A1	ANKH	MAL2
C7orf36		PYCRL	ANKLE1	CDC42SE1
PCNP		MON1B	ANKMY1	GJA9
PGLYRP4		CCT5	ANKMY2	SEC14L3
ZNF695		TFRC	ANKRA2	ARHGEF38
PAK7		HOXC13	ANKRD10	CLDN8
DOLPP1		RAB4B	ANKRD11	PLCXD3
KIAA1244		NIPA1	ANKRD12	SLC5A3
LYRM2		GAD2	ANKRD13B	MAPK13
KIAA1161		ADCY9	ANKRD13C	GULP1
SHROOM4		RBM15B	ANKRD13D	AC127496.1
CASKIN2		ALDH6A1	ANKRD16	LMX1A
KCTD16		DIAPH2	ANKRD17	FAM104A
ISLR2		GPR180	ANKRD2	TRIM2
KIAA1468		WDR52	ANKRD22	KIAA1468
SPTBN4		TMED1	ANKRD23	ATP6V1D
MS4A7		CREB5	ANKRD26	EFEMP2
SENP2		CD34	ANKRD27	NCMAP
EDA2R		BVES	ANKRD28	RUNX3
BACH2		RASGRF1	ANKRD29	CTDSP2
SNX16		VASN	ANKRD30A	MKLN1
HERPUD2		ZNF585A	ANKRD30B	FAM65B
CLEC7A		BAIAP2L1	ANKRD31	H2BFM
IPPK		GFOD2	ANKRD32	MS4A1
CRTC3		PAWR	ANKRD33	RNF11
OBFC2A		PNMA5	ANKRD34A	KLHL9
CASD1		PIANP	ANKRD34B	LPAR4
GPBP1		PLP1	ANKRD35	CDH9
ALS2CR4		CELF2	ANKRD39	CDC42EP1
TMEM135		MORN4	ANKRD44	PEX7
WNK3		KDM4B	ANKRD46	ZNF589
PLEKHA3		C10orf2	ANKRD49	IQCB1
ZXDC		PTPRE	ANKRD50	PLLP
BCL2L14		HSPA12A	ANKRD52	FAM156B
GTDC1		BAIAP2L2	ANKRD53	FAM156A
ZFHX4		TRAF6	ANKRD54	HOOK3
ARHGAP28		SMOC1	ANKRD9	CSF1R
ALG13		DRAXIN	ANKS1A	ZCWPW2
C10orf81		TLL2	ANKS1B	KLHL32
PHF17		SLC1A1	ANKS3	FLT3
C6orf134		PEX5L	ANKS4B	FAM19A4
DNAJB14		PLEKHH1	ANKS6	RAB4B
C12orf30		CYB5R2	ANO1	RAD9B
LRRTM4		PPP3R2	ANO10	CNNM3
NARG1		ZNF705G	ANO2	DLG1
KIAA1539		HIST1H2BJ	ANO3	ANKRD29
TNKS2		TMEM47	ANO4	ATP2B3
JHDM1D		CLLU1	ANO7	AL953854.2
OR2C3		ACADL	ANO8	SEMG1
SYNC		PINK1	ANO9	TMEM128
APOLD1		DDX6	ANP32A	ACBD7
GFOD2		PHOX2A	ANPEP	HCN1
ANP32E		NAP1L4	ANTXR1	MYO1B
TMEM163		PSD4	ANTXR2	CCDC137
TSPAN14		APEX2	ANXA11	CASKIN2
ST6GALNAC5		TMED2	ANXA9	C17orf102
RASSF5		TCTN3	AOAH	MFAP3
C1orf124		ADIPOR2	AOC1	GABRA5
TMEM133		TUBB4A	AOC2	ARSF
ZIC4		DERL2	AOC3	CTB-186H2.3
RHBDD1		C11orf92	AP006285.3	YARS
SYT3		FGF18	AP1B1	TMEM106B
COG8		STEAP2	AP1G1	RGS22
HOOK3		GATSL2	AP1G2	ZNF225
SYVN1		TAT	AP1M1	TTC30B
ZNF333		UVRAG	AP1S1	DACH1
MEGF10		ZNF705A	AP1S2	NUS1
MRPL43		TRIM47	AP1S3	ERG
GPT2		CEACAM6	AP2A1	E2F8
ZNF382		SOX13	AP2A2	PEX12
FIZ1		SEMA3A	AP2B1	AL391421.1
ZNRF1		VPS37C	AP3B2	GATC
KRTAP3-3		LARP1	AP3D1	DCTN5
ZIC5		UBQLN1	AP3M1	OPA3
SSH2		RIPPLY1	AP3M2	PRKAR1A
NAV3		C17orf105	AP3S1	SLC28A1
KCNK17		ITPR2	AP3S2	TRPC5
SNX21		MMGT1	AP4E1	C2CD5
BMF		HNRNPC	AP4S1	ANKRD46
RNF185		OSBPL7	AP5B1	CASC1
BOC		POLDIP3	AP5M1	IL22RA1
C14orf43		ZNF611	AP5S1	PLA2G4C
FAM55C		NUP133	AP5Z1	IL3RA
ARRDC4		C20orf112	APAF1	SH2D4B
MTDH		GNG12	APBA1	NKX3-1
DNER		PPP4R1	APBA2	ZFHX4
SLC38A5		SCN2B	APBA3	AFMID
ARHGAP12		LAMTOR1	APBB1	CD80
PALM2		ERCC4	APBB1IP	LIX1L
SLC25A25		RAB26	APBB3	DOLPP1
OSBPL8		CD79A	APC	SEPT14
DDIT4L		TRPA1	APC2	IL18BP
C16orf75		FAM169B	APCDD1	PRPF4B
NUS1		ARID2	APCDD1L	RNF150
SOCS4		RIOK2	APEH	KCNIP1
TC2N		SOX7	APELA	MSH3
HSF5		GRIA4	APEX2	MARCH1
C1orf87		WNT5A	APH1A	FAXDC2
TAF8		KCNQ3	API5	LRRC58
TMEM155		C5orf22	APLF	SLC34A1
EGFLAM		LRPPRC	APLN	MEDAG
EMID2		ADRA2A	APLNR	CELF2
C9orf41		NCL	APLP1	DAPK1
SPIN4		CACNA1I	APLP2	RNF141
MYO3B		RSPO2	APOA1	IGF2BP3
MPP7		SIAH2	APOA4	ST6GALNAC5
LDLRAD3		KIF6	APOA5	ASIP
MUC15		KCTD15	APOB	FAM64A
BEST3		SLC23A3	APOBEC2	FBXO47
C14orf37		RBAK	APOBEC3A	LDLRAD4
ZFP90		CCDC8	APOBEC3B	HSPB7
WIPF2		CRB2	APOBEC3C	NANP
ANKRD29		ZFHX2	APOBEC3D	VSTM5
DACT3		PAPD7	APOBEC3F	HSPA1L
C20orf186		CDK2AP1	APOBEC3G	LEF1
FAM84A		CLCN6	APOBR	ARFIP1
SLC16A14		RERGL	APOC2	ARID2
UPP2		FXR1	APOC3	HOMER1
PPM1K		AICDA	APOC4-APOC2	AL354898.1
TMEM161B		KIF5C	APOF	AICDA
PLEKHG4B		KIAA0754	APOL1	CECR6
PRELID2		DCBLD1	APOL5	SRCRB4D
ABCA13		C3orf27	APOPT1	TUBB4A
RBM33		PUSL1	APP	SMARCC2
ANKRD46		LIPA	APPBP2	NOL12
ZXDB		SOS1	APPL1	WRN
PAP2D		ZSCAN30	APRT	KCNQ3
C3orf57		ELOVL2	AQP1	TCEA1
PRICKLE2		ETS1	AQP10	LARP1B
LIX1		POLH	AQP12A	ZNF554
BMPER		PRRG3	AQP12B	B3GAT1
NUDT10		DCBLD2	AQP2	NIPAL1
RHOV		GET4	AQP5	ITIH6
DTX3		SLIT1	AQP6	KIF21A
APOBEC3F		NDUFC2	AQP8	MYT1
KRTCAP3		HDAC2	AQR	SPHKAP
TMEM154		NPTN	AR	RAB3B
GAPT		SLC35B4	ARAF	NINJ1
C9orf72		ZDHHC23	ARAP1	ZIC4
NRK		SMAD7	ARAP2	PTGER4
LRRC55		NUDCD1	ARAP3	KDM1B
TMEM218		E2F8	ARC	USB1
LRRC51		ITGAV	ARCN1	ZBED3
FAM13C1		AURKB	AREG	RNF40
REEP3		SCN3A	AREL1	MAB21L3
ARL5B		FBXO9	ARF1	PIK3CD
SLC35F1		SCN9A	ARF3	RORA
CNOT6L		FAM222A	ARF5	GXYLT1
STXBP4		B3GALTL	ARFGAP1	ELOVL2
RICTOR		ZNF212	ARFGAP2	NPFFR1
LYCAT		PAK7	ARFGEF2	SIX4
LCORL		NRXN1	ARFIP2	LRCH3
NAALADL2		C11orf39	ARFRP1	TEK
MAMDC2		TMX2	ARG2	TCF12
GCET2		TECRL	ARHGAP1	C1orf173
MAP3K7IP3		PACSIN1	ARHGAP11A	C6orf141
SGMS1		NOTCH2NL	ARHGAP11B	GALNT13
HS6ST3		HLA-DPA1	ARHGAP15	APOLD1
GOLGA8G		PCSK2	ARHGAP17	NDFIP1
ANKRD34A		SRCRB4D	ARHGAP18	MAP3K7CL
SLC9A9		MSANTD4	ARHGAP19	NPPC
ATP11C		B3GAT1	ARHGAP20	GABRA1
LRRC66		SCRN3	ARHGAP21	PLCE1
RSPO2		EOMES	ARHGAP22	FPR3
RGAG4		COL6A6	ARHGAP23	CYB5R2
KIAA2022		SMARCAD1	ARHGAP26	CCDC102B
ZCCHC16		RP11-173D9.3	ARHGAP27	ATP7A
GOLGA6		SPHKAP	ARHGAP28	C11orf44
LRRTM3		SFT2D3	ARHGAP30	ZNF189
HCN1		ARSK	ARHGAP32	HIST1H3F
IRF2BP2		HFE2	ARHGAP33	DNER
ZBTB41		BMPR1A	ARHGAP35	AL021546.6
KCTD8		RPTN	ARHGAP36	GJB2
C6orf190		LIN9	ARHGAP39	FAM155A
SH2D4B		SLC2A2	ARHGAP4	CD177
SETD8		DDX18	ARHGAP42	PFAS
C1orf53		PPP2R5E	ARHGAP44	SLC22A5
FLJ41603		H2BFM	ARHGAP5	NDNL2
GOLGA8E		RGS22	ARHGAP6	SEMA4G
GDF6		TNKS	ARHGAP9	SKAP2
C11orf87		TTC9	ARHGDIA	EPB41L5
FLJ40142		C17orf96	ARHGDIG	CDK17
FAM177B		POGK	ARHGEF1	ARHGAP44
RGS7BP		PARP3	ARHGEF10	AKAP5
ANKHD1-EIF4EBP3		VTI1A	ARHGEF10L	GYPE
AAA1		PRKAB2	ARHGEF11	ZNF84
BLID		CNR2	ARHGEF12	MEMO1
FLJ32679		ADAMTS6	ARHGEF15	CCDC113
LOC441426		C11orf70	ARHGEF16	CLOCK
FAM22G		SAMD8	ARHGEF17	OPHN1
PALM2-AKAP2		ZNF184	ARHGEF18	CD72
C18orf32		FZD10	ARHGEF19	LIN54
C3orf65		EPB41L4B	ARHGEF2	AL450307.1
CD24		FASLG	ARHGEF25	KDELC2
		PSMD10	ARHGEF26	KATNAL1
		NAALADL1	ARHGEF28	DENND6A
		SLC34A1	ARHGEF35	MALL
		UTP3	ARHGEF37	PLCD1
		ITGBL1	ARHGEF39	ABCA10
		TRMT10B	ARHGEF4	SERBP1
		MTPN	ARHGEF40	RP11-111M22.2
		TNRC6B	ARHGEF5	RALB
		CENPC1	ARHGEF6	NRK
		FAM92A1	ARHGEF7	SH3RF2
		L3MBTL1	ARHGEF9	TSPAN33
		ANKRD29	ARID1A	AJAP1
		DAPK1	ARID1B	FAM115C
		STK17A	ARID2	LANCL1
		FTL	ARID3A	CPSF2
		DCP2	ARID3B	PLN
		FBXL17	ARID4A	PGLYRP4
		SYT10	ARID4B	KIAA0247
		FOXO3	ARID5A	PCP4L1
		TBC1D24	ARID5B	LILRB2
		PGR	ARIH1	ZC3HAV1L
		ANKIB1	ARIH2	PHYKPL
		PLCXD3	ARIH2OS	TENM2
		SEC23B	ARL1	ESYT1
		PDYN	ARL10	CEACAM1
		TMEM213	ARL11	C1orf43
		USP37	ARL13B	KIAA1429
		ELF5	ARL14	PLXDC2
		PWP1	ARL14EP	GBP3
		ENPP4	ARL16	TBPL1
		GABRA4	ARL17A	DERL2
		CYP4F3	ARL17B	SRGAP3
		SOGA1	ARL2	HIATL2
		SORD	ARL2BP	VAMP3
		ZDHHC9	ARL3	FCRL5
		TRIM25	ARL6IP1	PCTP
		N4BP1	ARL6IP4	ARG2
		PLXNA1	ARL6IP5	ADRA2A
		KIAA2022	ARL8A	PTPN20A
		TIFAB	ARMC1	PTPN20B
		SCN5A	ARMC10	TCAIM
		NOVA2	ARMC12	SLC25A21-AS1
		RLIM	ARMC2	ZNF488
		AMZ1	ARMC5	CTNNA3
		SENP2	ARMC6	MAP6D1
		CPSF2	ARMC7	PUM2
		PDE7B	ARMC8	P2RY1
		AC145676.2	ARMC9	R3HDM1
		CCDC97	ARMCX3	FIZ1
		TSPYL4	ARMCX5	BEST3
		PLA2G12A	ARMS2	AC011897.1
		MOB3A	ARNT	ZNF131
		EPN2	ARNT2	PHLPP1
		TMEM120B	ARNTL	KIAA2026
		RUNX3	ARNTL2	FMO6P
		C20orf160	ARPC1B	DIAPH2
		CEP97	ARPC2	KIAA0391
		PRR15L	ARPC4	AP1S3
		SHROOM4	ARPC5L	GPC6
		ZCCHC14	ARPIN	RNF146
		LGI3	ARPP19	ASPHD2
		MAPK4	ARPP21	MYO15A
		GNB1L	ARR3	LILRB5
		FCRL3	ARRB1	C11orf70
		TMEM201	ARRB2	NAALADL1
		NFIC	ARRDC5	KIAA1239
		NAA40	ARSA	FOXN4
		SENP5	ARSB	MAP3K2
		FOXK1	ARSD	SEMA6D
		ACOT11	ARSE	NR4A2
		PARK2	ARSF	KLHL11
		ADAMTS5	ARSG	AHR
		CRX	ARSH	BDP1
		EPB41L5	ARSI	SFRP1
		PPFIA4	ARSJ	AMPD3
		OLFML2A	ART4	MBLAC1
		RBM12B-AS1	ART5	SLC7A14
		DNMBP	ARTN	SFTPB
		HRK	ARVCF	LATS2
		ZNF592	AS3MT	KLHL23
		FOXP4	ASAH1	ACTR3
		RP11-644F5.10	ASAH2	TLR8
		DENND5B	ASAH2B	ZBTB44
		FAM117B	ASAP1	CDC20B
		TGFBRAP1	ASAP2	KIAA1671
		ADAM12	ASB1	HS6ST3
		PANK3	ASB10	CYB5D1
		ANGEL1	ASB12	ANKRD34C
		PDPK1	ASB14	GUCY1A2
		SIRT2	ASB15	PTGES
		TC2N	ASB2	PCSK2
		SYT12	ASB5	ZNF83
		AL645730.2	ASB7	NEK9
		SEMA4C	ASB8	GFRA1
		MCFD2	ASCC1	CACNG3
		TPP1	ASCC2	ZNF695
		UBP1	ASCC3	FHAD1
		CALCOCO2	ASCL1	OTUD6A
		NUAK2	ASCL5	GTF2I
		ZXDB	ASF1B	TMEM154
		SESN3	ASGR1	SNX12
		POLA2	ASGR2	EXPH5
		LHPP	ASH1L	LINS
		MEGF10	ASIC1	YWHAZ
		AC074091.13	ASIC2	ARSK
		SLC30A4	ASIC3	PCSK1
		PI15	ASIC4	KHNYN
		ATL3	ASL	ALPK2
		SLC39A7	ASNS	CAMK4
		SLC6A6	ASPA	OPRK1
		CEBPE	ASPDH	ALG1
		KIF3B	ASPG	TNFAIP8L2
		POLR2C	ASPM	DGKG
		FAM120C	ASPN	SCN3A
		ST6GAL1	ASPRV1	CNPY1
		FAM219A	ASRGL1	MAP7D3
		FAM63B	ASS1	ANKHD1-EIF4EBP3
		PPARGC1A	ASTL	FAM179B
		C10orf62	ASTN1	DAAM2
		PIK3C2A	ASXL1	C4orf40
		SDK1	ASXL2	FAM198B
		TRIB2	ASXL3	PKNOX2
		HIPK2	ATAD1	PTTG1IP
		WASF2	ATAD2B	SPRY3
		RAPGEF5	ATAD3A	CRK
		PKNOX2	ATAD3C	GPR27
		SQSTM1	ATAT1	CASD1
		AC005329.1	ATCAY	SLC2A13
		PREX2	ATF2	CCM2L
		EVPL	ATF3	SLC26A4
		CD3EAP	ATF5	C1QL3
		SOWAHD	ATF6	METTL6
		CERS2	ATF7	BMPR2
		FAM86A	ATF7IP	TMEM44
		CARNS1	ATF7IP2	C10orf118
		LINC00637	ATG10	GNA12
		C11orf49	ATG101	PEA15
		EIF2S1	ATG12	RIMBP2
		PREPL	ATG13	LRRTM2
		ZFYVE27	ATG14	LYPD5
		AQP1	ATG16L1	CDC42BPA
		GATA4	ATG16L2	FZD3
		CYTH1	ATG2A	SEMA4F
		FLRT3	ATG2B	CD83
		EFCAB11	ATG4B	PLCL1
		LUZP2	ATG4D	TNFAIP8
		SNPH	ATG7	CAMK1D
		JAM2	ATG9A	SV2C
		ZYG11B	ATG9B	FAM200B
		NPHS2	ATIC	GPN2
		AL355149.1	ATL1	EPHA4
		B3GNT9	ATL3	C12orf49
		DVL3	ATM	VTI1A
		FAM86B1	ATMIN	FAM199X
		SERPINF2	ATN1	DCX
		PRPF40A	ATOH1	TIFAB
		KIAA1919	ATOH8	CASQ2
		PPP1CB	ATP10A	PARP15
		ST6GALNAC3	ATP10B	RSF1
		GANC	ATP11A	ABCC9
		C10orf54	ATP11AUN	WNT9A
		TTYH3	ATP11B	CTDSPL2
		SHC4	ATP12A	FAM83B
		MRPL50	ATP13A1	INA
		ABHD14B	ATP13A2	FOXK1
		DCLK3	ATP13A3	VWA7
		SPAG9	ATP13A4	EVC
		ZNF263	ATP1A2	CHRM2
		RHOV	ATP1A4	SFRP4
		RHOU	ATP1B1	COX15
		AP003068.23	ATP1B2	GPRIN3
		FKBP5	ATP1B3	TGFBRAP1
		C21orf62	ATP2A1	PLEKHG4B
		SEPSECS	ATP2A2	STT3B
		AL645728.1	ATP2A3	POGK
		RALGPS2	ATP2B1	TGFBR1
		ACTR8	ATP2B2	SERPINB8
		TTLL7	ATP2B4	NT5DC3
		COX11	ATP4A	SLC16A2
		NBPF20	ATP5A1	MYH9
		FRMD3	ATP5B	ING1
		SLC4A4	ATP5E	BACH2
		NTNG1	ATP5F1	TEAD1
		FSTL5	ATP5G1	SERINC4
		MTHFD2	ATP5G2	PRKACB
		RPAP1	ATP5G3	EPN3
		SOX5	ATP5J2-PTCD1	TFAP2C
		RGPD6	ATP5S	CMKLR1
		MAPK13	ATP5SL	AL357673.1
		SPIN1	ATP6AP1	SERTAD4
		ATP1A2	ATP6AP1L	ZNF852
		FAM156A	ATP6V0A1	PTPLAD1
		NBPF14	ATP6V0A2	ATP6V1G1
		CHRNB4	ATP6V0A4	SFMBT2
		ZC4H2	ATP6V0B	CACNG1
		RFWD3	ATP6V0D1	KIAA0907
		FIGN	ATP6V0D2	ZNF776
		ZNF33A	ATP6V0E2	MAP3K7
		HMG20A	ATP6V1B1	NKTR
		MAP3K1	ATP6V1B2	ZNF322
		STRN	ATP6V1C1	NOS1AP
		NBEAL2	ATP6V1D	GOLGA6A
		TMEM57	ATP6V1G2	RD3
		PTTG1IP	ATP6V1H	PHOX2B
		NRP1	ATP7A	KIAA1377
		ACOT9	ATP7B	ZNF587
		RALA	ATP8A2	QRICH1
		ZNF365	ATP8B1	TGOLN2
		KRTAP24-1	ATP8B2	CDH7
		GATA6	ATP8B3	ZCCHC2
		FAM21D	ATP8B4	ADPRH
		VIL1	ATP9B	STOM
		PLEKHG4B	ATPAF1	NTRK2
		GBP1	ATPAF2	TLL2
		NRIP1	ATPIF1	PEG3
		MLH3	ATR	POLH
		EML6	ATRAID	CTD-2054N24.2
		VPRBP	ATRIP	GAD2
		POLR3D	ATRN	HOXC13
		SCN7A	ATRX	SRPX2
		GLI2	ATXN1	FOXP4
		SLC22A8	ATXN10	CXorf57
		MEX3C	ATXN1L	PDE11A
		HIST1H2AB	ATXN2	SLC30A7
		EDNRB	ATXN2L	SLC36A4
		DSPP	ATXN3	TAF7L
		LRRC58	ATXN7	PLA2G4F
		PTPLAD1	ATXN7L1	COL6A6
		OTC	ATXN7L2	DTX3
		RHOBTB3	ATXN7L3	WDR52
		SMCR7L	ATXN7L3B	RAX
		FAM222B	AUNIP	CNTNAP3B
		NABP1	AUP1	NPAP1
		NUDT11	AURKA	ITPK1
		HPS3	AURKB	MED14
		WNT2B	AUTS2	PIP4K2A
		SYT14	AVIL	STOML1
		RGAG4	AVPR1A	TMEM239
		MTRNR2L3	AVPR1B	TRIM39
		ATG10	AVPR2	SP1
		KRT85	AWAT1	WWTR1
		TMEM53	AXIN1	CNNM4
		AHCYL2	AXIN2	ADAM28
		CTAGE1	AXL	CPEB4
		PARD6B	AZI2	FOXO4
		CHURC1	AZIN2	FAM211A
		TBL1XR1	B2M	RICTOR
		PLN	B3GALT1	ANKH
		EIF1AD	B3GALT5	SLC4A4
		GABRG2	B3GALTL	DFFA
		KIAA1377	B3GAT1	SULT1C4
		ZNF449	B3GAT2	TNFAIP2
		MAB21L1	B3GAT3	CLCN6
		TPH1	B3GNT4	NDE1
		CCDC91	B3GNT6	BMPER
		SLC7A6	B3GNT7	BPTF
		ATP7A	B3GNTL1	ZNF585A
		AKAP3	B4GALNT3	CRB2
		CLTC	B4GALNT4	TMEM231
		CENPI	B4GALT1	TCEANC
		ZNF83	B4GALT2	IL6ST
		KDM1B	B4GALT3	FBLIM1
		SFTPB	B4GALT4	HS3ST3B1
		NMNAT3	B4GALT5	MPP3
		RD3	BACE1	SCRN1
		ARFIP1	BACE2	ANKFY1
		BCAS1	BACH1	C3orf38
		RICTOR	BACH2	IL13RA1
		ALKBH1	BAG1	PAQR5
		HOXB1	BAG3	RETSAT
		ELF4	BAG4	GABRG2
		TFAP2C	BAG6	SGMS2
		CD164	BAHD1	VPS36
		SPAG6	BAI1	MCUR1
		MPDZ	BAI2	PPP1R8
		MAB21L3	BAI3	AARS
		HEG1	BAIAP2	LILRA6
		GABRA5	BAIAP2L1	GALNT5
		MYO15A	BAIAP2L2	CREG2
		NDRG1	BAIAP3	C20orf112
		C17orf102	BANK1	MFAP3L
		ALDH7A1	BANP	DKFZP434E1119
		GDPD4	BAP1	ZHX2
		TRAPPC8	BARD1	CALCOCO2
		SLC22A5	BARHL2	MRFAP1
		TRMT13	BARX1	ADNP2
		DNAJC10	BARX2	TAF8
		CSDC2	BATF	ZNF212
		SPSB3	BATF2	ARMC10
		CSNK1G1	BAX	TMED7-TICAM2
		TDRKH	BAZ1A	ZNF333
		RBM39	BAZ2A	JPH3
		ZNF562	BAZ2B	ZNF705B
		SLMO2	BBC3	ZNF256
		ISCA1	BBS1	ACLY
		CDH9	BBS12	LRRC1
		CACNA2D4	BBS4	LILRB3
		ZHX2	BBS5	CDCP1
		ISLR	BBX	PYGO1
		VPS26B	BCAM	ZNF35
		PKIB	BCAN	SLC35F1
		ALG1	BCAP29	TCEANC2
		ZCWPW2	BCAR1	NRP1
		SERPINF1	BCAR3	GLIS3
		DLG5	BCAS1	ZNF148
		ARHGEF10	BCAS3	ZKSCAN3
		PVRL4	BCAS4	PARK2
		MYSM1	BCCIP	ZNF263
		HHLA2	BCDIN3D	THRB
		KDELC2	BCKDHA	CCNT2
		AC011450.1	BCKDHB	CDK6
		RP5-862P8.2	BCKDK	ASH1L
		ANP32E	BCL10	MIEF1
		NANP	BCL11A	C1orf111
		PHF20L1	BCL11B	TMEM57
		ZEB1	BCL2	DOCK4
		C17orf104	BCL2A1	ONECUT1
		TAB2	BCL2L1	ZNF549
		ZNF148	BCL2L11	SMAD5
		LEPROTL1	BCL2L13	FEM1C
		ZC3HAV1	BCL2L14	DUSP18
		BET1	BCL2L2-PABPN1	STRN
		DNER	BCL3	FAM214B
		TCF7L2	BCL6	TNFAIP1
		BEND6	BCL6B	EIF4EBP2
		HEATR2	BCL7A	MBD1
		CNTNAP3	BCL7B	GUF1
		C12orf76	BCL7C	FAM26E
		PLAC1L	BCL9	VHLL
		DSG4	BCL9L	SEC14L6
		MAMDC2	BCO1	AC005481.5
		WDR35	BCO2	ZNF862
		RP11-343C2.8	BCOR	PREX2
		OPHN1	BCORL1	SRSF4
		SLC30A7	BCR	PRMT6
		SLC11A2	BDH1	DCLK3
		ZMYM1	BDKRB1	C3orf70
		RP11-160N1.10	BDKRB2	MLLT11
		EXPH5	BDNF	IPO7
		SLC4A10	BDP1	RELA
		TMEM68	BEAN1	GET4
		RAET1L	BEGAIN	RPL37
		ISPD	BEND2	NAA40
		ARL17A	BEND4	APBB2
		AL136115.1	BEND6	NEU3
		ADCY7	BEND7	NPHP3
		DLX4	BEST1	RAB30
		SFMBT2	BEST2	CCDC141
		CYP2U1	BEST3	IL4R
		ATG12	BEST4	PPM1K
		RAB3B	BET1	ARHGEF9
		GCM2	BET1L	L3MBTL4
		SGMS1	BGN	CD200R1
		PSD3	BHLHE22	SMO
		PTCHD1	BHLHE40	SHISA9
		SHISA6	BHMT2	EFHD2
		ZNF805	BICC1	SALL2
		FMN1	BICD1	SH3BGRL2
		TMEM154	BICD2	ANGEL1
		GTF3C4	BIN1	SPATA13
		ILF3	BIN2	MEF2C
		SLCO4C1	BIN3	VCAN
		ZNF618	BIRC2	TRIM46
		MOB3B	BIRC3	AKAP2
		MLLT6	BIRC5	TMEM242
		MFNG	BIRC6	KIRREL
		IPO7	BLCAP	HDAC3
		OSBPL3	BLM	TET3
		RAB40B	BLOC1S1	GPATCH2L
		CLEC5A	BLOC1S2	RAB23
		CHRAC1	BLOC1S5-TXNDC5	ACER3
		CUX1	BLOC1S6	ZNF516
		RASGRF2	BLVRA	GK
		SPOCK2	BLVRB	KIAA1958
		SLC16A2	BLZF1	KLHL24
		RP11-429E11.3	BMF	JMJD1C
		KLF7	BMP1	LRRC8B
		ODZ4	BMP10	BEST1
		C1orf106	BMP2	TIRAP
		ZNF585B	BMP2K	SLC26A9
		APOL6	BMP3	ARHGAP28
		TTLL12	BMP5	RB1
		PIK3R1	BMP7	NCBP1
		CRK	BMP8A	PTPLB
		FAM213B	BMP8B	ADM2
		MIB1	BMPER	MAML2
		OCLN	BMPR1A	RSU1
		EPB41	BMPR1B	IFIT3
		STS	BMPR2	MCM4
		TNNI1	BMS1	GALC
		ARHGAP1	BNC1	UNC13D
		DAGLA	BNC2	TRPM3
		ITPRIP	BNIP2	TMEM170A
		NUMBL	BNIP3	PALM2-AKAP2
		SHISA7	BNIPL	EGFR
		BCL11B	BOC	ZNF74
		EIF5A2	BOD1	TBL1X
		PEAR1	BOD1L1	TP73
		TCEANC2	BOD1L2	ERBB4
		QKI	BOLA1	ZNF799
		CDC42EP1	BOLL	RCC1
		CUL3	BPHL	TICAM2
		LRRC1	BPI	MMGT1
		GPR27	BPIFA3	KHSRP
		RNF222	BPIFB1	PRKG2
		C14orf43	BPIFB4	NRG1
		ITGA2	BPIFB6	DISC1
		SH3BP2	BPIFC	CLDN12
		FKTN	BPNT1	CALCRL
		GDPD5	BPTF	ST6GAL1
		KIAA1467	BRAF	DDX17
		EGFR	BRAP	SGCB
		LIX1	BRAT1	ZNF583
		COL8A2	BRCA1	WDR89
		BOK	BRCA2	HS2ST1
		SLC7A6OS	BRCC3	NRXN1
		SYT7	BRD1	C11orf87
		UBE2L3	BRD2	CD34
		ATXN7L3B	BRD3	CCNE2
		BET1L	BRD4	GAREML
		LRRC25	BRD7	GPR107
		MRPS25	BRD8	PTPN18
		CBX5	BRDT	JHDM1D
		MTDH	BRF1	MRC2
		THSD4	BRF2	SYT13
		EFCAB1	BRI3BP	RP11-332O19.5
		GYS1	BRICD5	KPNA4
		PRR14L	BRINP2	UNC80
		NKX6-3	BRMS1	CRX
		HOXC8	BRPF1	CBR4
		STK38	BRPF3	OXTR
		PRKAR1A	BRS3	RAB35
		SCN3B	BRSK1	DCTN4
		ATP10B	BRSK2	SENP8
		GPRC5A	BRWD1	GNB1
		C5orf51	BRWD3	UBXN10
		CACNG8	BSCL2	PHOX2A
		HCN1	BSDC1	C9orf170
		HN1L	BSG	SSH1
		TRIM4	BSN	CACNG4
		MPEG1	BSND	POU5F1B
		USP47	BSPRY	HTR5A-AS1
		FAM129A	BTAF1	CTBP2
		RALGPS1	BTBD11	MRPS17
		KPNA4	BTBD18	PPARA
		MYH11	BTBD19	NUDCD2
		SIKE1	BTBD2	CABLES2
		ACSBG1	BTBD3	NEDD4L
		SH3BGRL2	BTBD7	NANOG
		RASEF	BTC	BSN
		ARHGEF38	BTD	TUB
		ROGDI	BTF3L4	AL117190.3
		FXN	BTG2	ATP2A2
		NUDT17	BTK	ZNF705A
		LMO3	BTLA	C6orf195
		FOLR2	BTN1A1	NHP2
		NAT9	BTN2A1	KIAA0825
		AFF4	BTN2A2	SPPL2A
		TIAM1	BTN3A1	KIAA1467
		ZSCAN22	BTN3A2	YEATS2
		GGT5	BTN3A3	CAMK2D
		ERCC6	BTNL9	MYOZ3
		EN2	BTRC	SERINC5
		FBXO46	BUB1B	WDR78
		IPMK	BUB3	CDC42EP3
		MPP7	BUD13	ISLR2
		ZFHX3	BVES	STXBP5L
		ITPRIPL2	BZRAP1	PCDH7
		C2orf68	BZW2	SLC35C1
		AUTS2	C10orf10	ITGAV
		PRKCA	C10orf105	PSD4
		GALNT6	C10orf128	F2RL2
		STEAP3	C10orf2	PLEKHH1
		ZNF238	C10orf25	C3orf72
		GNG3	C10orf32	SDR42E1
		IL4R	C10orf32-ASMT	SLA
		NANOG	C10orf35	SGK3
		APOBEC3D	C10orf53	DSG2
		JMJD7-PLA2G4B	C10orf54	LYSMD4
		APPBP2	C10orf62	ZNF705D
		KCTD20	C10orf67	PPP1R26
		TBX21	C10orf71	TRIM25
		STXBP5L	C10orf76	HOXC12
		CMTM3	C10orf88	KIAA1161
		MLLT11	C10orf90	PIK3R1
		RGP1	C10orf95	SMC1A
		C1orf172	C10orf99	STON2
		GSTM5	C11orf1	PSMG4
		MAP6D1	C11orf21	SLFN13
		VSIG1	C11orf24	CRTC3
		SH2D4B	C11orf30	METAP1D
		ZSCAN1	C11orf31	MPP7
		GYG2	C11orf42	FOXI2
		ZMAT2	C11orf45	AC145676.2
		TNS1	C11orf49	C5orf64
		SSH1	C11orf54	ZNF665
		SLC25A18	C11orf63	SUV39H2
		CCDC113	C11orf65	MOSPD2
		COX18	C11orf68	KCNB1
		GRN	C11orf80	RGP1
		KDM5B	C11orf87	SLCO3A1
		HECA	C11orf94	G6PC
		PVRL2	C11orf95	CDV3
		RAB7A	C12orf40	ZNF705G
		PLCD1	C12orf43	RNF165
		NOLC1	C12orf49	LRP1B
		VPS36	C12orf5	PCYOX1
		DCAF12	C12orf50	HAVCR1
		ORC4	C12orf54	RAB3GAP2
		COL28A1	C12orf56	CLEC5A
		NFYA	C12orf65	C11orf49
		ZNF208	C12orf66	PGR
		GOLGA1	C12orf73	SALL3
		PPP1R11	C12orf74	EMX1
		BRS3	C12orf77	LRRC55
		KLHL15	C12orf79	MINA
		STOML1	C14orf1	SNX1
		SEMA6A	C14orf105	ZBTB43
		TEKT1	C14orf119	SLC25A45
		LARS	C14orf159	KLHL29
		ADAMTS18	C14orf166	NF1
		FAM46A	C14orf177	NPFFR2
		NAP1L1	C14orf180	MDM4
		RAB31	C14orf2	BUB1
		ZMPSTE24	C14orf28	DSEL
		SND1	C14orf37	SLFN11
		SLC25A45	C14orf79	SAMD8
		ZNF551	C14orf80	PRPF38A
		GC	C14orf93	ZC3H6
		SLC39A14	C15orf27	VASH2
		CASC5	C15orf39	TTC7A
		AC011897.1	C15orf40	ARL10
		INSM2	C15orf48	COX18
		CASQ2	C15orf52	RPL27A
		HIGD1B	C15orf53	MYPOP
		AC083864.4	C15orf56	AC010327.2
		MPP5	C15orf57	ZNF551
		RETSAT	C15orf59	BRWD1
		MTM1	C15orf62	SLU7
		TMEM182	C15orf65	TNFAIP8L1
		MALL	C16orf46	ADAM12
		SLC23A1	C16orf54	IGDCC3
		ZNF691	C16orf58	HSF5
		NOS2	C16orf59	GPATCH8
		STAG3	C16orf62	FRS2
		TRNAU1AP	C16orf70	FCHSD2
		TMEM65	C16orf71	CNIH4
		C13orf33	C16orf72	TRIB2
		TTI1	C16orf87	KDM4B
		C10orf118	C16orf91	GPAM
		2020-09-02	C16orf92	SPRY1
		FOXP1	C16orf93	RP11-156E8.1
		TBX10	C16orf95	ACER2
		DIRC2	C17orf102	ZFHX2
		PDE3B	C17orf104	NFKBID
		AC018755.11	C17orf105	LIX1
		DOLPP1	C17orf107	FBXO46
		IFI6	C17orf49	RSPO2
		ABAT	C17orf51	SEMA4C
		KIAA0040	C17orf53	ZADH2
		YWHAB	C17orf59	TTLL7
		SUPT7L	C17orf62	KCNC3
		SLC26A9	C17orf70	HLA-DRB5
		EVI5	C17orf75	RNF217
		IGF2BP3	C17orf80	ZNF317
		PTGFR	C17orf82	FBXO41
		OTUD6A	C17orf98	TEKT1
		NCOA4	C17orf99	ABHD14B
		CCSAP	C18orf25	ADAMTS9
		SLC26A10	C18orf32	CASC5
		AC135178.1	C18orf63	RHOQ
		PDCD11	C18orf65	C8orf44-SGK3
		ANO5	C18orf8	FGD6
		ZMYND11	C19orf10	PAPL
		KLF6	C19orf12	SMG6
		EPN3	C19orf24	TRHDE
		SLC28A1	C19orf25	ITGB3
		C5orf24	C19orf26	TMED7
		RASGRP3	C19orf33	SRL
		GALNT8	C19orf40	WNT7B
		TOMM7	C19orf44	PPP1R3E
		IKZF3	C19orf47	ZFYVE27
		RASA2	C19orf48	RINL
		ZNF300	C19orf53	REXO1L1
		NOS1AP	C19orf54	MLEC
		PPFIBP1	C19orf60	GATSL2
		MRPS18C	C19orf66	BMP7
		2020-03-01	C19orf73	HES4
		CARD6	C1QL2	RIMS2
		FLT3	C1QL3	GOLGA6C
		ACTR3	C1QL4	SLC7A6
		PUM2	C1QTNF1	GOLGA6D
		HOMER1	C1QTNF2	PTCHD1
		LRP1B	C1QTNF3-AMACR	JKAMP
		EIF4A1	C1QTNF4	EIF5A2
		ABCE1	C1QTNF5	ZEB2
		CA6	C1QTNF6	SPAG9
		BEST3	C1QTNF8	ITGA2
		RBM14-RBM4	C1R	KRT85
		IL13RA1	C1RL	SLC9A5
		RP11-24B21.1	C1orf106	TOR1AIP2
		AOX1	C1orf109	GLS
		KIAA1429	C1orf112	ANKRD12
		RP11-73O6.4	C1orf115	ZNF585B
		KCNK5	C1orf116	IGF1R
		ARHGEF39	C1orf127	MLK4
		ZNF100	C1orf141	AMER3
		BHLHE40	C1orf145	PGM2L1
		RANBP3L	C1orf158	GSTM5
		BOLL	C1orf159	MEX3A
		PLEKHA8	C1orf162	ACTN2
		DNA2	C1orf167	SLC41A2
		TMED7	C1orf186	MGA
		RSPO4	C1orf189	ONECUT2
		AK5	C1orf198	IFNAR2
		MYEOV	C1orf21	MPRIP
		CETN3	C1orf210	MFSD8
		MALT1	C1orf226	ZNF611
		BPTF	C1orf35	GLTSCR1L
		BID	C1orf50	PDGFRA
		GNG10	C1orf54	TTYH3
		KIAA2026	C1orf56	ZNF514
		OR2H1	C1orf64	MTUS1
		PRC1	C1orf68	TNS1
		DNAJC25-GNG10	C1orf74	PCDHB11
		SEC14L3	C1orf85	GOSR2
		TINF2	C1orf86	CUL2
		PMP22	C1orf94	SATB2
		CBR4	C1orf95	ZNF730
		NKX3-1	C2	PPP4R1L
		ABCB10	C20orf141	LAMC1
		GLYATL1	C20orf173	PFKFB2
		PCNP	C20orf194	ESR2
		TM2D2	C20orf195	MARCH8
		RGL2	C20orf196	QPCTL
		HAUS1	C20orf27	ABLIM3
		EPS15	C20orf62	MSANTD3
		METTL12	C20orf85	CPN2
		LPAR4	C20orf96	RASSF6
		METTL21B	C21orf2	TSHZ2
		NHLRC3	C21orf58	RASGRF2
		ARHGEF12	C21orf62	GRAP
		LARP4B	C22orf29	FUT9
		SCFD1	C22orf39	HNF4A
		MYH9	C22orf46	CYP20A1
		CSAD	C2CD2	FETUB
		TRPC5	C2CD2L	CLEC2D
		CDS2	C2CD3	TSPAN2
		SPEN	C2CD4C	QRSL1
		DFFA	C2orf15	KIAA2022
		SSX2IP	C2orf16	ASXL2
		WDR89	C2orf40	ZNF618
		TRIM2	C2orf42	ZNF805
		DCAF6	C2orf43	PREPL
		CYFIP1	C2orf44	NUDT4
		LAMC1	C2orf48	NALCN
		LRGUK	C2orf49	MPEG1
		PDF	C2orf54	FSD2
		KIAA0494	C2orf57	ZNF713
		RPN2	C2orf68	LARP1
		EFEMP1	C2orf73	FAM102B
		SLC41A2	C2orf81	FAM213B
		FGF2	C2orf82	B3GNT9
		ATF3	C2orf83	E2F2
		NUS1	C2orf88	STEAP2
		ZNF619	C2orf91	F11R
		ZBTB26	C3	PTBP2
		DIP2A	C3orf17	SLC30A6
		SNAPC3	C3orf18	JAK3
		STARD13	C3orf20	SP4
		AK4	C3orf22	FRMPD4
		MAP3K2	C3orf30	FAM46C
		KIAA1958	C3orf35	ALPK3
		ZNF571	C3orf36	GLIS2
		AL161645.1	C3orf52	NT5C1A
		FMNL3	C3orf56	PLEKHS1
		POLR1A	C3orf62	EPS8
		SRGAP2	C3orf70	ATXN1L
		ZBED3	C4A	CALN1
		SGMS2	C4B	RGAG4
		CIITA	C4BPB	KBTBD12
		ZNF609	C4orf22	ANKRD45
		SSH2	C4orf26	PPP1R12B
		KLF13	C4orf29	ATL3
		C9orf170	C4orf3	RBM28
		CLIP2	C4orf32	RABL5
		ARL10	C4orf36	FEM1B
		ATP9A	C4orf46	TC2N
		LONP2	C4orf50	JAM2
		ZIC4	C5	ABCB8
		PHOX2B	C5AR1	EEF2K
		ZNF629	C5AR2	GPRIN2
		INSR	C5orf22	IL18R1
		CEP104	C5orf28	PRKCB
		CRAMP1L	C5orf38	GPT2
		FBXO41	C5orf42	DNAJC16
		ARNT2	C5orf45	LONP2
		SH3PXD2A	C5orf47	ZNF703
		MED29	C5orf51	SSX2IP
		ABR	C5orf55	MMP16
		FAM214B	C5orf56	SHISA6
		HS2ST1	C5orf60	ZNF652
		STX1B	C5orf66	RNF14
		KAZN	C6	KRBA1
		KIAA1161	C6orf1	YAF2
		TMEM229B	C6orf106	RBM19
		LPP	C6orf132	ADAMTS13
		C14orf118	C6orf136	NHSL2
		TMTC2	C6orf141	ADAMTS4
		ZADH2	C6orf15	PLEKHA8
		SLC35F1	C6orf165	SMYD5
		CECR2	C6orf195	ZNF706
		SOX10	C6orf201	MOCS2
		ZBTB46	C6orf211	PROSER2
		L3MBTL4	C6orf222	TOMM7
		SLC38A7	C6orf226	RPP14
		FAM131B	C6orf25	ZBTB25
		EMILIN2	C6orf48	RIMS3
		MACROD2	C6orf57	PGAP1
		POLR3H	C6orf89	MITF
		VANGL2	C7	PAQR8
		ZKSCAN1	C7orf25	PTPRE
		ABCG4	C7orf31	KLF7
		EFHD2	C7orf43	ASPH
		TTC7A	C7orf50	PACSIN1
		DDN	C7orf55	KSR2
		DLL4	C7orf55-LUC7L2	AGR2
		JAK3	C7orf60	TBRG1
		EIF2AK2	C7orf61	CEP97
		KCNQ4	C7orf71	ZNF778
		ZNF747	C7orf72	REL
		GBP5	C8B	ZNF816
		PAQR3	C8orf34	LCORL
		WDR55	C8orf37	USP37
		GPR123	C8orf44	TAOK1
		SEL1L	C8orf44-SGK3	KCNK12
		ARHGAP35	C8orf46	LYVE1
		WNT7B	C8orf82	CLCN5
		ACAN	C8orf86	PTPLAD2
		EIF5AL1	C9	NRG4
		VDR	C9orf114	PRICKLE2
		HSPB7	C9orf129	FER
		KIAA1644	C9orf131	ZNF473
		C11orf45	C9orf139	SH3PXD2B
		DAPK2	C9orf152	HMGB1
		PTMS	C9orf153	ALG10B
		PLEKHJ1	C9orf156	STPG1
		TNFAIP1	C9orf16	ZNRF1
		MFAP3	C9orf173	EIF3A
		PIK3R2	C9orf3	TMEM108
		FLVCR2	C9orf40	PHF15
		ANKH	C9orf41	PNMA5
		HN1	C9orf43	LRRD1
		ZNF589	C9orf47	MACROD2
		TSC22D3	C9orf64	ELMSAN1
		FAF2	C9orf66	SH2D5
		ESYT1	C9orf72	SETD5
		AFF1	C9orf78	XIAP
		CDK9	C9orf84	MOB3B
		MIEN1	C9orf85	UBXN7
		CTSB	C9orf89	PHYHIPL
		FOXN4	C9orf9	USP49
		PRNT	C9orf91	BLOC1S2
		SEC62	CA1	ZNF681
		LYPD5	CA11	RALA
		ZFP36L1	CA12	COL6A5
		HDAC11	CA14	SORD
		F8A1	CA3	RALGPS2
		MRPS17	CA4	DPY19L2
		PGM2L1	CA5A	AQP7
		KCNAB3	CA5B	ZNF132
		UQCC	CA6	NKAIN4
		C1orf111	CA7	DIS3
		BEND3	CA8	TTBK2
		SETD5	CA9	PAWR
		ZDHHC21	CAB39L	C6orf132
		TMC7	CABIN1	APOOL
		JPH2	CABLES1	ATP8A2
		FBXW11	CABP1	AFF1
		GFRA2	CABP4	OCLN
		HOXC12	CABP7	SHISA7
		ZNRF3	CABYR	SEMA5A
		FAM184B	CACFD1	EIF5AL1
		ACVR1	CACHD1	PPM1L
		SLC34A2	CACNA1A	AK5
		SERINC4	CACNA1B	NDUFS1
		ARL5B	CACNA1C	OSBP
		NUP50	CACNA1D	ZNF770
		GJB2	CACNA1E	SEC16B
		NKD1	CACNA1F	ENTPD4
		GUCY1A2	CACNA1H	SLC4A8
		DBF4B	CACNA1I	KDM5B
		PPTC7	CACNA1S	TRAF6
		THSD7A	CACNA2D1	KCNAB3
		RIMBP2	CACNA2D2	CEP104
		GAL3ST1	CACNA2D3	APH1B
		PTPRD	CACNA2D4	PAPOLA
		LEMD1	CACNB1	ZCCHC14
		ZCCHC17	CACNB2	ZXDB
		CSRNP3	CACNB3	FXR1
		NEK9	CACNG2	PINK1
		ZNF557	CACNG3	IPO8
		OTUD4	CACNG4	DGCR6L
		SERTAD4	CACNG6	DNAJC10
		AC011298.2	CACNG7	TMEM87B
		C8orf46	CACNG8	ACTR8
		CTDSPL2	CACUL1	IPP
		CDCP1	CAD	ARIH1
		PRR23C	CADM1	SLC7A11
		ZNF615	CADM2	CREB1
		POLE	CADM3	UBE2D4
		WIPF3	CADPS2	HEG1
		C12orf66	CAGE1	NUFIP1
		ZNF490	CALCA	PIGX
		ZNF76	CALCOCO1	IL6R
		KIF24	CALCOCO2	MIB1
		HSF5	CALCR	IL17RD
		THY1	CALHM1	L3MBTL1
		CPM	CALHM2	FBXO40
		CORIN	CALHM3	SYT3
		KLB	CALML3	C17orf82
		TMEM167A	CALML4	MPP5
		DDX17	CALML6	SAR1A
		ZIC1	CALN1	CHST3
		BACH2	CALU	XRN1
		PTGES	CALY	OSBPL6
		KIR3DL3	CAMK1	HIST1H3B
		TMEM70	CAMK1D	DUSP28
		MGA	CAMK1G	ARCN1
		SMARCC2	CAMK2A	ZDHHC9
		EIF4EBP3	CAMK2B	IGFBPL1
		NTRK2	CAMK2D	EPG5
		BX284668.1	CAMK2G	KCNK5
		TXNL4B	CAMK2N1	ANKRD13C
		LMOD1	CAMK2N2	CDC14B
		TMEM108	CAMK4	PTPN11
		CLIC4	CAMKK1	PHF7
		SBF1	CAMKK2	TRAM2
		TRPV1	CAMP	GDF11
		NTN4	CAMSAP1	KCTD16
		SPRR2G	CAMSAP3	CENPC
		ARHGAP33	CAMTA1	RRAGD
		SET	CAMTA2	NSUN5
		FOXK2	CAND1	TMED1
		DNAJC25	CAND2	HEBP2
		CPNE3	CANT1	MAP3K9
		COL6A1	CAP1	TTC9
		ATAD3C	CAPN1	ZNF460
		C1orf43	CAPN11	ZNF486
		XPOT	CAPN12	PDE4DIP
		RMI2	CAPN14	AFF2
		EPHA4	CAPN15	MAPK1
		WRN	CAPN2	PTBP3
		UNC80	CAPN3	CCDC25
		CHCHD3	CAPN5	KIAA1644
		TOMM22	CAPN6	FCRL3
		LILRB2	CAPN7	PLEKHM3
		TFPI	CAPN8	SIK2
		ZNF614	CAPN9	RPL22L1
		PIGO	CAPNS1	MID2
		ING1	CAPRIN1	STK17A
		COL6A5	CAPRIN2	ENTPD1
		PPP1R14C	CAPS	CIITA
		INSC	CAPS2	MPL
		FPR3	CAPSL	PTPRB
		PPIL1	CAPZA2	GATA6
		CD72	CAPZB	VPS13D
		OTUB2	CARD10	HDHD1
		IFIT3	CARD14	WNK3
		SH2D4A	CARD6	NBEAL2
		CEPT1	CARD8	PHF20L1
		TMEM242	CARF	WDR35
		PHYHIPL	CARHSP1	PAPOLG
		OXCT1	CARKD	ARHGAP5
		TADA2A	CARM1	CD2AP
		IL15RA	CARNS1	DNMBP
		FOXO4	CASC10	CYLD
		SIX4	CASC3	NADK2
		NCAPD2	CASC4	ATP5S
		EIF4G2	CASC5	FYCO1
		GLUD1	CASK	ANKRD40
		SMAD5	CASKIN1	PTGFRN
		UBR7	CASKIN2	ZNF485
		PRICKLE1	CASP10	ZDHHC8
		CHRNA10	CASP12	GXYLT2
		POLK	CASP14	OTUD6B
		CLN5	CASP6	NCKAP1
		FOXB1	CASP7	NR3C1
		PTGES3	CASP8	SCAMP1
		SLU7	CASP9	SLC8A1
		SPG20	CASQ1	TOMM22
		TAB1	CASQ2	KIAA1244
		MFSD6	CASR	ZEB1
		MAPK14	CASS4	KLB
		CPSF7	CAST	JARID2
		SPTSSB	CASZ1	SLC2A12
		IPPK	CATSPER1	C4orf33
		KRT39	CATSPER2	PRICKLE1
		AL354898.1	CATSPER4	GTF3C4
		CCDC68	CATSPERG	ZNF573
		CBX3	CAV1	TRIP11
		FAM198B	CAV2	PEAR1
		KLHDC1	CAV3	TMEM132C
		CLSTN2	CBFA2T2	ZNF749
		SRPX	CBFA2T3	CCDC160
		ITM2A	CBFB	BEND4
		ZFAND1	CBL	BVES
		SLC26A4	CBLB	ABHD17A
		TUBG2	CBLC	PITPNA
		ZNF396	CBLN2	MR1
		NDNL2	CBLN3	KPNA6
		DGKG	CBLN4	DNMT3B
		PLIN1	CBWD3	TRPV2
		HORMAD1	CBWD5	DLG3
		DYRK3	CBX2	PPP2R2B
		CYP1A2	CBX4	RAD1
		CREG2	CBX5	USP13
		ATP2C1	CBX6	TNRC6B
		PPP1R26	CBX8	NUDCD1
		BMPER	CBY1	SLC10A7
		PPM1B	CC2D1A	HID1
		ARL17B	CC2D1B	ORC4
		NAALADL2	CC2D2A	MBP
		LRIT3	CCAR1	BNIP2
		WDR78	CCAR2	PTCD1
		TTC30B	CCBE1	C16orf87
		KIAA0317	CCBL2	ZDHHC14
		IFNAR2	CCDC103	ELP5
		TMPRSS11D	CCDC105	ITPRIP
		FAM19A4	CCDC106	SRRM4
		CCDC25	CCDC108	SDK1
		ANKRD34B	CCDC113	STARD10
		NUP210L	CCDC114	MON2
		RNF138	CCDC115	MMAA
		EPHX2	CCDC116	UBE4B
		FMO2	CCDC117	SLC35B4
		ZNF720	CCDC12	SLC38A7
		PNPLA3	CCDC120	KIF6
		MS4A3	CCDC122	AMMECR1
		DIMT1	CCDC125	EFCAB11
		DAAM2	CCDC126	CMTM4
		GJB4	CCDC127	MAVS
		CCDC141	CCDC129	EIF2S3
		CXorf57	CCDC132	FAM216B
		SLC2A12	CCDC134	MVB12B
		ADNP2	CCDC136	C11orf30
		WARS2	CCDC137	TOMM40
		WDR26	CCDC14	CALML4
		SYT1	CCDC141	BTRC
		S1PR3	CCDC142	STX11
		ZNF547	CCDC144A	MAD2L1
		SH2D7	CCDC144NL	OLFML2A
		TMEM161B	CCDC149	CCDC88A
		CCBL2	CCDC153	HIST1H2AI
		PIGC	CCDC154	SOX11
		ZNF345	CCDC155	FGF12
		C9orf123	CCDC158	MLXIP
		MSN	CCDC159	AP5M1
		ANXA3	CCDC160	COMMD10
		GNA13	CCDC168	RPS6KA2
		RAD1	CCDC169	FAM71F2
		IVNS1ABP	CCDC17	PRKD3
		CSTF2	CCDC170	BID
		LAMB4	CCDC171	IVNS1ABP
		IGSF11	CCDC172	UBE2L3
		UBL3	CCDC174	CA12
		TRIM24	CCDC176	NME6
		DBX2	CCDC18	ATG14
		TFCP2L1	CCDC180	TPGS1
		MAPK1	CCDC181	ERCC6
		GLUL	CCDC182	PIK3C2A
		FCHO2	CCDC183	SUB1
		AC107021.1	CCDC184	PELO
		TMEM184C	CCDC185	ADD2
		SH3BGRL3	CCDC186	C21orf59
		APH1B	CCDC22	AAK1
		KIF3A	CCDC24	NCAPG
		VGLL3	CCDC25	PCYT1B
		SV2C	CCDC27	HIVEP3
		SRRM4	CCDC28B	TRANK1
		KIAA1549L	CCDC3	B3GALT5
		COL4A4	CCDC30	ICK
		NLN	CCDC33	MALT1
		SH3PXD2B	CCDC38	TBL1XR1
		MAN1C1	CCDC40	BTD
		FBXO40	CCDC47	HSDL2
		FGD6	CCDC50	SNX29
		MR1	CCDC51	EREG
		EPB41L1	CCDC6	CBX6
		VSTM5	CCDC60	NPR3
		HIC2	CCDC64	TEX22
		TNFAIP8L1	CCDC64B	RP11-315D16.2
		UBXN10	CCDC67	ANTXR2
		POU2F1	CCDC68	SMURF2
		LRRC8B	CCDC69	FBN1
		CC2D1B	CCDC7	ACAN
		GALNT13	CCDC71L	HGFAC
		EEF2K	CCDC79	IL17RA
		TMED7-TICAM2	CCDC8	RLN2
		HS3ST3B1	CCDC80	SLFN12
		AP000552.1	CCDC81	ZNF547
		OPRK1	CCDC86	CYTH2
		SMURF1	CCDC87	ZBTB8B
		E2F2	CCDC88A	PSPH
		PTCD3	CCDC88C	TIAF1
		PTCHD2	CCDC9	PTAFR
		XYLT1	CCDC90B	PIK3C2B
		ANKRD52	CCDC91	KCNH5
		FAM101B	CCDC94	CCDC80
		ENTPD4	CCDC96	SFT2D2
		CDH8	CCDC97	MYO6
		AC007308.1	CCHCR1	GAREM
		MOSPD2	CCIN	CLIP2
		CNNM4	CCK	PDHX
		CPN2	CCKAR	PPM1A
		PAX2	CCKBR	SHROOM1
		SAMD10	CCL15	PURG
		TMPRSS2	CCL16	LNPEP
		SMC1A	CCL21	ARL5B
		AC174470.1	CCL22	AMZ1
		PEA15	CCL23	YOD1
		ASIC1	CCL25	ZNF629
		SYNPO	CCL28	SLCO4C1
		SRRM3	CCL3	CACNA1E
		SYNGR1	CCL3L3	KIF1B
		KBTBD12	CCL4	GABRA4
		FLYWCH1	CCL4L1	VPS13B
		CTDSP1	CCL5	EPOR
		ZFP106	CCM2	NDFIP2
		FAM64A	CCM2L	STOX2
		ITPK1	CCNB1	RBMS3
		HEPACAM	CCNB1IP1	KLHL18
		RAX	CCNB3	ETS2
		LCLAT1	CCNC	C19orf55
		MAFG	CCND1	TMEM200B
		CCDC88A	CCND2	PCBD1
		FBN1	CCND3	PTCH1
		ODZ2	CCNDBP1	SLC25A21
		MMAA	CCNE2	HMX2
		DAG1	CCNF	FXN
		CHTF8	CCNG1	SSH2
		NUB1	CCNG2	MRPS5
		ZFX	CCNI	SIM2
		APOBEC3F	CCNI2	LARS
		CALCRL	CCNJ	AS3MT
		NCMAP	CCNJL	MAP2K6
		SLC9A5	CCNK	FBXO30
		TTYH2	CCNL2	PIAS1
		CNTNAP2	CCNO	SRGAP2
		POLR2D	CCNT1	TAPBP
		TOR1AIP2	CCNY	UBTF
		ZNF554	CCNYL1	TMEM186
		HAUS2	CCP110	TGFBR2
		TGFBR2	CCR1	DAPK2
		IFNAR1	CCR10	TXNDC5
		MYD88	CCR4	ZNF780A
		SIPA1L3	CCR5	FASTKD2
		ZNF516	CCR6	KLRC4
		SRF	CCR7	PPIL6
		PRAGMIN	CCR8	CBX5
		LOH12CR1	CCR9	NRG2
		CDC42SE1	CCRN4L	FAM92A1
		DCAF8	CCS	NUP50
		SEC16B	CCSER1	FAM179A
		CD177	CCSER2	WDFY2
		F2RL2	CCT3	ARNT2
		CCDC137	CCT7	CYP4F3
		BSN	CCT8L2	GNG4
		MLLT3	CD101	ZZEF1
		FAM102A	CD109	ZBTB10
		CABLES2	CD160	AHCYL2
		C5orf64	CD163L1	PARVA
		SLC35C1	CD164L2	ZFYVE9
		GREM1	CD180	GCA
		NINJ1	CD19	CENPL
		RNF7	CD1A	EIF2AK2
		HCN4	CD1B	ST3GAL6
		IPO8	CD1C	HHIPL1
		ZNF473	CD1E	SUGT1
		SRL	CD2	USP38
		KIAA0240	CD200R1	AGO4
		EFS	CD207	SDPR
		GCNT3	CD209	SH3BP2
		RAG1	CD22	ZNF436
		CDC42BPA	CD226	LAMTOR3
		ACTN2	CD24	UHRF1BP1L
		RBM19	CD248	RYK
		C19orf54	CD274	PDE3A
		SIN3A	CD276	SHC4
		PDE11A	CD28	PDE7B
		KMO	CD2BP2	MTERF
		GNA12	CD300C	TMEM53
		RASL10B	CD300LB	FAM184B
		CRIP3	CD300LD	ZDHHC3
		TMC2	CD300LF	SCAI
		ESRRG	CD300LG	RAB7A
		AC092329.1	CD302	C5orf63
		EYA4	CD33	PHF8
		WDFY1	CD34	ALKBH1
		FUNDC2	CD36	PIK3C3
		TFE3	CD37	C11orf48
		LSM2	CD38	OSBPL3
		LMBRD2	CD3EAP	SNX33
		ADAMTS9	CD3G	DYRK1A
		PLA2G4B	CD4	ARSD
		DNAJB12	CD40	GPM6B
		GAN	CD40LG	ARHGAP1
		SLC17A4	CD44	TMTC2
		NDUFA9	CD47	STAT1
		PCMTD2	CD5	LRRC25
		PSEN1	CD53	DLGAP2
		ARSG	CD58	KLF13
		TBX6	CD59	ZBTB46
		C4orf40	CD5L	APOL6
		ALKBH7	CD6	KIF18B
		CTD-2616J11.4	CD63	ITGA6
		PYGO2	CD68	KIAA0754
		TOMM40L	CD74	ATP9A
		PIK3C2B	CD79A	CRAMP1L
		KIR2DL3	CD79B	IL16
		TMEM44	CD81	PIK3R2
		CCNT1	CD82	ZC3H12B
		HP1BP3	CD83	PITPNM3
		CLIC6	CD84	ZNF609
		NBPF16	CD86	MTMR4
		NKAIN4	CD9	MFNG
		NOL12	CD93	SCN5A
		MS4A1	CD96	C1orf106
		SRD5A3	CD97	SHROOM4
		LILRB3	CD99	RP11-429E11.3
		QRSL1	CD99L2	MKL2
		PLLP	CDADC1	RP11-1055B8.7
		ZNF773	CDAN1	BBS5
		SAYSD1	CDC14B	HOXD9
		PTPN4	CDC20	ZNF570
		OXTR	CDC23	INSR
		AGR2	CDC25A	ERN1
		TNFAIP2	CDC25B	LATS1
		EXT1	CDC25C	PANX1
		PYGO1	CDC37	DNAAF2
		TMEM223	CDC40	NSL1
		PGK1	CDC42BPA	SRD5A3
		SPRTN	CDC42BPB	KIAA0586
		RNFT2	CDC42BPG	KIAA1549
		MYO16	CDC42EP1	LRIF1
		CD80	CDC42EP2	POLR1A
		AVL9	CDC42EP3	TLL1
		LILRB5	CDC42EP4	OSBPL8
		PIF1	CDC42SE1	MKRN3
		GPC4	CDC42SE2	CC2D1B
		SGCB	CDC45	UBA6
		RNASE11	CDC5L	COL4A4
		FAM120A	CDC6	TMEM14A
		FAM120B	CDC7	AGTPBP1
		TSPAN33	CDC73	PIGV
		ABLIM3	CDCA5	NECAB3
		QSER1	CDCA7	AZIN1
		GPR26	CDCP1	MCC
		MED14	CDCP2	HEMK1
		ZNF442	CDH1	MYO18A
		FBXO47	CDH13	TTC30A
		CPED1	CDH15	CHRAC1
		RRM2B	CDH16	CECR2
		SKAP2	CDH17	TTC39A
		ERG	CDH18	ADH5
		TMEM117	CDH19	LGALS8
		OTUD6B	CDH20	ANK3
		DCUN1D1	CDH23	USP47
		SLC45A3	CDH24	ITGA3
		C6orf225	CDH26	CLCN4
		TRAPPC4	CDH4	KIAA0101
		GPT2	CDH5	IST1
		KIAA0101	CDH6	HMGCS2
		PLA2G4F	CDH7	MLLT3
		IL17RA	CDH8	RPL14
		2020-09-14	CDHR1	IRS4
		GALNT5	CDHR2	PPARGC1B
		PSCA	CDHR3	SLC22A3
		TTF2	CDHR4	MLPH
		CMTM4	CDHR5	CLPB
		TMEM237	CDIP1	ATP6V0A2
		LAPTM4B	CDK12	ZSCAN2
		ZNF284	CDK13	PGPEP1
		TAF4	CDK14	MYLK3
		ONECUT1	CDK16	NFAT5
		TP73	CDK18	CNIH1
		KRTAP19-5	CDK19	FMNL3
		NXT2	CDK2	AC027763.2
		AC092031.1	CDK2AP1	C21orf58
		SAR1A	CDK2AP2	PCDHB16
		TMEM128	CDK3	TMBIM6
		AFF3	CDK4	VSTM4
		PHC3	CDK5R1	GRID1
		THBS1	CDK5R2	PDE7A
		FAM13A	CDK5RAP1	TMEM127
		KCNJ13	CDK5RAP2	FAM208A
		TUSC1	CDK5RAP3	CSTB
		TYK2	CDK6	MED29
		ZNF131	CDKAL1	KCNK1
		SPC24	CDKL5	COQ7
		SUMO2	CDKN1A	RIOK2
		TNFAIP8L2	CDKN1C	CEP72
		CD46	CDKN2AIPNL	SARM1
		NDFIP1	CDKN2C	A1CF
		VAMP7	CDKN2D	GIGYF2
		AP4E1	CDKN3	ZNF576
		TMEM123	CDO1	MRPS30
		MBTD1	CDON	ENTPD7
		TMEM30B	CDR2	MAN1C1
		PCDHB12	CDR2L	KIAA1549L
		NDUFA3	CDRT1	FZD5
		OSBPL2	CDS1	DRG1
		L3MBTL3	CDS2	GLUL
		ARG2	CDSN	ASPSCR1
		TLL1	CDT1	NANOS1
		EFEMP2	CDX2	FMN1
		ZNF560	CDX4	TRIM13
		LARP1B	CDY2B	CEP89
		DPY19L2	CDYL	TK2
		TDGF1	CDYL2	TFDP2
		HAS2	CEACAM16	SEMA6A
		KCNK17	CEACAM19	ILF3
		KIF5B	CEACAM7	SAMD14
		ARHGAP11B	CEBPA	FAM63B
		EBLN2	CEBPB	C1orf21
		GBP3	CEBPE	PLEKHO1
		ERBB4	CEBPG	SRI
		PCSK1	CEBPZ	SPOCK2
		MAGEH1	CEBPZOS	SUPT3H
		R3HDM1	CECR1	TIPIN
		NR4A2	CECR5	PLEKHA3
		TUB	CECR6	XPOT
		JUN	CEL	FGFR1OP
		CSF1R	CELA1	HPS3
		CASD1	CELA2A	ADSL
		ZNF81	CELA2B	HS3ST1
		PLCL1	CELF1	WAC
		ACLY	CELF2	GSTO2
		PEX12	CELF3	PLXNA1
		LEF1	CELF4	SENP2
		RRAGC	CELF5	RNF7
		FAM104B	CELF6	SNX2
		HOXD10	CELSR1	GRK4
		KRTAP5-4	CELSR2	MMADHC
		PDP2	CELSR3	PARG
		CKB	CEMIP	FAM122A
		RPL22L1	CEMP1	USP6NL
		VASH1	CENPB	ZNF519
		E2F1	CENPBD1	DST
		TDG	CENPC	TRIM38
		COX15	CENPE	ZNF639
		KIAA1239	CENPF	ALDH6A1
		C10orf25	CENPI	CCDC97
		C18orf1	CENPL	TMED10
		C3orf78	CENPN	WDR91
		ITIH6	CENPO	NDUFA3
		NPAP1	CENPP	FAM120B
		EPG5	CENPQ	PLA2G12A
		ZNF391	CENPT	SESN3
		BNIP3L	CENPU	VIL1
		BPHL	CEP104	TMED4
		MCM4	CEP112	HN1L
		PSMC2	CEP120	PRDM16
		RIMS3	CEP128	RAB3GAP1
		EBF2	CEP135	CEP128
		ATP1B4	CEP152	ALG2
		KLRG1	CEP164	PCSK9
		NPFFR2	CEP170B	VAMP4
		STARD7	CEP192	WDR12
		DCAF8L1	CEP250	AKT3
		ITPKB	CEP290	RBM23
		TMBIM1	CEP295	ZC3H15
		UBE2H	CEP350	UBE2F
		SLC7A11	CEP41	KIAA1919
		PPARA	CEP55	USP9X
		ZNF555	CEP63	APOA1
		ENTPD1	CEP68	RPRD1A
		DDX52	CEP70	SMARCAD1
		MMP16	CEP78	NAA30
		ARSD	CEP85	NNMT
		TAOK1	CEP85L	SQSTM1
		VPS13A	CEP89	BCAS4
		FAM26E	CERCAM	TUSC1
		ARIH1	CERK	CLMN
		FZD5	CERKL	IMP4
		DCX	CERS1	C5orf46
		SRGAP1	CERS2	SOX6
		POU5F1B	CERS3	DDX52
		MTMR4	CERS5	KDELR1
		ONECUT2	CERS6	ERCC8
		ITSN1	CES1	APEX2
		STOM	CES2	ABCG1
		MITF	CES3	RPAP3
		CLCN5	CES5A	IFRG15
		ADAM28	CETP	TRNAU1AP
		CHP2	CFAP221	MRPL17
		BOC	CFAP44	STRIP2
		GLIS2	CFAP45	RPL34
		CDK6	CFAP46	TMEM167A
		WIPF2	CFAP52	FAM172A
		ADD2	CFAP57	MYPN
		PTPRT	CFAP58	ZBTB7B
		ZNF703	CFAP61	TBC1D19
		XRN1	CFAP70	GGA2
		LYRM2	CFHR4	ADAT1
		KIAA0087	CFL1	VLDLR
		MEF2C	CFL2	EPB41L1
		STPG1	CFLAR	NAA25
		GRID1	CFP	CETN3
		NAV1	CFTR	C18orf21
		ZNF710	CGB	SLC11A2
		SPNS1	CGB7	PEX26
		ZNF652	CGB8	MAPK14
		RNF165	CGN	DNAL1
		RNF4	CGNL1	CCDC90B
		FTO	CGREF1	TMEM218
		AC009113.1	CHAD	SUPT7L
		C3orf80	CHAF1A	NSD1
		SFRP1	CHAF1B	OTUD7B
		SSBP2	CHAMP1	RBM18
		FAM18A	CHAT	P4HA2
		PDE1A	CHCHD10	C1orf27
		CDK5R1	CHCHD5	SMNDC1
		ADM2	CHCHD6	CNNM2
		C5orf63	CHD1	ZC3H10
		RASSF6	CHD1L	EIF1AD
		FAM117A	CHD2	CEP63
		AGXT2L2	CHD3	FUNDC2
		STX1A	CHD5	ETNK1
		TIFA	CHD6	C4orf32
		CDH6	CHD8	SIKE1
		TRIOBP	CHD9	SENP1
		PPEF1	CHDH	SLCO1B3
		ALPK3	CHEK1	VSNL1
		ANK2	CHEK2	TNIK
		C21orf49	CHERP	KDM5A
		S100B	CHGA	AIG1
		FUZ	CHGB	APH1A
		EFNA5	CHI3L1	BNC2
		SEMA3F	CHI3L2	TMEM194B
		PHF15	CHIC1	SNX16
		LRP6	CHID1	LMF1
		DPF2	CHIT1	RFC2
		NAA30	CHKB	MON1B
		AARS	CHM	STRIP1
		SRPX2	CHML	TXNDC16
		OXNAD1	CHMP1B	ZNF613
		NFE2L1	CHMP2A	C1GALT1C1
		PPAPDC1B	CHMP2B	SLC35A5
		RALB	CHMP4C	ARHGAP20
		RPL32	CHMP6	ESCO1
		KIFC2	CHMP7	VPS13A
		PBX1	CHN1	MTM1
		DHDDS	CHN2	MBD3
[truncated: 4,040 more rows]
